# Supplementary material for: Phenyl 4-methyl­benzoate
Source: Acta Crystallogr Sect E Struct Rep Online. 2009 Oct 3;65(Pt 11):o2620. doi: 10.1107/S1600536809039361 (PMC2971075; doi:10.1107/S1600536809039361)
Supplement: Supplementary file 2 [file e-65-o2620-Isup2.hkl]

#
# h,k,l, Fc-squared, Fo-squared, sigma(Fo-squared) and status flag
#
data_I
_shelx_title '  E25 in P21/c (#14)'
_shelx_refln_list_code          4
_shelx_F_calc_maximum      146.88
_exptl_crystal_F_000       448.00
_reflns_d_resolution_high  0.8225
 
loop_
 _symmetry_equiv_pos_as_xyz
 'x, y, z'
 '-x, y+1/2, -z+1/2'
 '-x, -y, -z'
 'x, -y-1/2, z-1/2'
 
_cell_length_a    12.3440
_cell_length_b     8.1332
_cell_length_c    12.1545
_cell_angle_alpha  90.000
_cell_angle_beta  110.911
_cell_angle_gamma  90.000
 
_shelx_F_squared_multiplier     1.000
 
loop_
 _refln_index_h
 _refln_index_k
 _refln_index_l
 _refln_F_squared_calc
 _refln_F_squared_meas
 _refln_F_squared_sigma
 _refln_observed_status
   2   0   0     2044.66     1902.37     14.80 o
   3   0   0      237.26      211.30      1.90 o
   4   0   0      129.99      129.38      0.59 o
   5   0   0        0.07        0.23      0.25 o
   6   0   0        0.09        0.18      0.34 o
   7   0   0       24.09       27.87      0.59 o
   8   0   0        4.22        4.33      0.51 o
   9   0   0       29.58       35.02      0.83 o
  10   0   0       68.06       66.35      1.43 o
  11   0   0      273.09      317.61      4.61 o
  12   0   0        7.97        8.62      1.27 o
  13   0   0        8.43       13.10      1.99 o
  14   0   0        0.90        1.43      2.24 o
   1   1   0     3279.27     3178.70     23.46 o
   2   1   0      306.38      299.20      2.50 o
   3   1   0      625.89      537.36      3.32 o
   4   1   0       12.10       12.58      0.25 o
   5   1   0       41.29       36.83      0.33 o
   6   1   0       11.32       11.86      0.29 o
   7   1   0        6.22        7.53      0.31 o
   8   1   0        1.26        0.97      0.32 o
   9   1   0      292.93      304.11      1.74 o
  10   1   0      133.45      145.60      1.45 o
  11   1   0      255.72      285.85      2.64 o
  12   1   0        7.99        8.74      0.99 o
  13   1   0        4.56        6.27      1.05 o
   0   2   0    10212.69    10606.66     35.25 o
   1   2   0      113.80      102.81      0.65 o
   2   2   0       29.84       30.86      0.40 o
   3   2   0       15.04       12.69      0.33 o
   4   2   0     1953.00     2001.33      7.26 o
   5   2   0      247.63      238.80      1.55 o
   6   2   0      156.51      174.78      1.05 o
   7   2   0       20.05       16.04      0.46 o
   8   2   0        5.38        5.98      0.44 o
   9   2   0       41.50       43.24      0.76 o
  10   2   0       54.05       50.37      1.07 o
  11   2   0       97.26      103.25      1.58 o
  12   2   0        0.32        0.83      0.81 o
  13   2   0        0.24        0.81      0.91 o
   1   3   0       80.52       70.85      0.40 o
   2   3   0       92.17      101.60      0.79 o
   3   3   0       85.50       76.61      0.61 o
   4   3   0       23.09       26.17      0.50 o
   5   3   0      275.42      308.24      1.48 o
   6   3   0      222.98      225.39      1.42 o
   7   3   0      162.39      167.69      1.24 o
   8   3   0       20.02       18.96      0.62 o
   9   3   0        0.01        0.02      0.45 o
  10   3   0        0.06        0.70      0.80 o
  11   3   0        0.85        0.98      0.85 o
  12   3   0        0.66        1.00      0.86 o
  13   3   0       13.45       16.03      1.31 o
   0   4   0       75.43       69.67      1.83 o
   1   4   0       18.50       18.51      0.28 o
   2   4   0        8.37        9.50      0.28 o
   3   4   0       22.90       22.23      0.44 o
   4   4   0      251.15      280.59      1.72 o
   5   4   0       33.15       34.94      0.69 o
   6   4   0       42.99       44.86      0.81 o
   7   4   0      133.99      131.48      1.49 o
   8   4   0       11.80       10.79      0.73 o
   9   4   0       40.22       39.59      1.12 o
  10   4   0       10.68       10.06      0.97 o
  11   4   0       34.90       34.15      1.17 o
  12   4   0        0.76        0.22      1.11 o
   1   5   0       76.47       65.46      0.87 o
   2   5   0        8.91       10.14      0.33 o
   3   5   0       57.86       59.09      0.55 o
   4   5   0      130.39      139.85      1.16 o
   5   5   0        1.95        1.98      0.47 o
   6   5   0       36.17       35.54      0.82 o
   7   5   0        5.08        4.16      0.63 o
   8   5   0        2.28        1.65      0.64 o
   9   5   0        9.90        9.10      0.88 o
  10   5   0        1.61        1.59      0.88 o
  11   5   0        0.28        0.90      1.01 o
  12   5   0        0.01        0.19      1.25 o
   0   6   0      265.12      289.71      2.28 o
   1   6   0       22.62       20.28      0.68 o
   2   6   0       63.58       69.90      0.64 o
   3   6   0        7.20        6.71      0.36 o
   4   6   0        0.00        0.58      0.38 o
   5   6   0       17.05       12.24      0.86 o
   6   6   0        2.46        2.51      0.46 o
   7   6   0       48.20       42.42      1.00 o
   8   6   0        6.04        6.95      0.87 o
   9   6   0        0.00       -0.05      0.96 o
  10   6   0        0.97        0.12      1.11 o
  11   6   0        4.80        2.01      1.25 o
   1   7   0        0.38        1.47      0.43 o
   2   7   0       17.84       17.55      0.70 o
   3   7   0       24.39       22.70      0.73 o
   4   7   0        1.24        0.42      0.50 o
   5   7   0        0.12       -0.02      0.63 o
   6   7   0        1.80        1.71      0.69 o
   7   7   0        0.00       -0.04      0.90 o
   8   7   0        0.45        0.08      0.92 o
   9   7   0        1.40        1.88      1.06 o
   0   8   0       17.16       24.02      1.16 o
   1   8   0       18.04       16.75      0.85 o
   2   8   0        6.11        6.37      0.83 o
   3   8   0        0.20       -0.04      0.71 o
   4   8   0       46.57       46.83      1.16 o
   5   8   0        6.60        9.43      0.97 o
   6   8   0        0.05        0.30      0.99 o
   7   8   0       15.00       16.77      1.18 o
   8   8   0        0.48        0.67      1.16 o
   1   9   0        0.00        1.00      1.02 o
   2   9   0       20.24       24.17      1.11 o
   3   9   0        1.08        1.20      1.04 o
   4   9   0        0.00       -0.06      1.26 o
   5   9   0        0.69        0.35      1.15 o
 -14   1   1        0.92        1.91      1.37 o
 -13   1   1        3.52        3.32      0.97 o
 -12   1   1        0.56        0.02      1.06 o
 -11   1   1      145.57      167.66      1.84 o
 -10   1   1        5.34        4.23      0.57 o
  -9   1   1        0.78        0.17      0.43 o
  -8   1   1        0.02        0.13      0.34 o
  -7   1   1       25.08       20.29      0.41 o
  -6   1   1       43.25       51.01      0.49 o
  -5   1   1      650.32      622.61      2.20 o
  -4   1   1      577.90      622.19      3.47 o
  -3   1   1        6.91        5.22      0.26 o
  -2   1   1     5433.18     5469.86     30.08 o
  -1   1   1      122.68      106.41      2.31 o
   0   1   1        7.46       11.30      0.32 o
   1   1   1      173.91      146.17      1.04 o
   2   1   1      791.98      801.86      3.20 o
   3   1   1        3.04        3.47      0.17 o
   4   1   1      225.00      221.85      1.27 o
   5   1   1      192.45      201.24      0.63 o
   6   1   1      323.51      347.57      2.07 o
   7   1   1        4.68        5.07      0.27 o
   8   1   1        1.79        1.86      0.35 o
   9   1   1      283.03      297.10      2.96 o
  10   1   1       18.20       21.34      0.94 o
  11   1   1        6.51        5.30      0.86 o
  12   1   1        0.18        0.75      1.00 o
  13   1   1        1.09        2.18      1.06 o
 -14   2   1        0.42        0.93      1.18 o
 -13   2   1        3.34        2.58      0.97 o
 -12   2   1       19.13       18.33      0.98 o
 -11   2   1       51.90       53.09      1.12 o
 -10   2   1       22.59       25.55      0.79 o
  -9   2   1        0.13        0.28      0.52 o
  -8   2   1      154.14      161.08      0.91 o
  -7   2   1       36.88       37.18      0.49 o
  -6   2   1        4.93       10.08      0.37 o
  -5   2   1      429.72      441.97      1.30 o
  -4   2   1     1352.38     1444.96      7.05 o
  -3   2   1      290.86      249.29      1.04 o
  -2   2   1     4909.62     5192.89     23.10 o
  -1   2   1     1176.13     1052.81      6.15 o
   0   2   1     8170.68     8481.60     28.69 o
   1   2   1     1229.94     1066.00      6.80 o
   2   2   1       97.53      107.98      0.69 o
   3   2   1      980.40      895.64      4.32 o
   4   2   1      460.77      466.59      2.91 o
   5   2   1       24.75       30.64      0.38 o
   6   2   1       10.99       10.11      0.34 o
   7   2   1       56.88       59.41      0.69 o
   8   2   1       61.88       55.22      0.80 o
   9   2   1      219.89      242.91      2.49 o
  10   2   1       24.66       22.72      0.86 o
  11   2   1        5.23        4.04      0.70 o
  12   2   1        0.47        1.10      0.84 o
  13   2   1        3.61        4.22      1.12 o
 -13   3   1        0.67        0.75      1.12 o
 -12   3   1        0.20        0.42      0.90 o
 -11   3   1       32.50       37.21      1.20 o
 -10   3   1        3.03        1.74      0.77 o
  -9   3   1       22.18       17.58      0.62 o
  -8   3   1       36.41       31.10      1.26 o
  -7   3   1       58.75       62.65      0.75 o
  -6   3   1       51.34       49.03      2.05 o
  -5   3   1       82.98       76.96      0.80 o
  -4   3   1      638.27      704.21      3.40 o
  -3   3   1        0.22        0.15      0.34 o
  -2   3   1      834.95      881.86      2.79 o
  -1   3   1       54.07       45.63      0.51 o
   0   3   1      328.26      374.60      1.33 o
   1   3   1        1.76        1.52      0.23 o
   2   3   1       10.38       10.38      0.25 o
   3   3   1      428.42      443.19      2.25 o
   4   3   1       51.58       64.28      0.52 o
   5   3   1       11.26       13.69      0.44 o
   6   3   1      234.33      251.85      1.67 o
   7   3   1        1.58        1.62      0.42 o
   8   3   1        1.76        1.38      0.41 o
   9   3   1       75.99       73.84      1.15 o
  10   3   1        3.44        5.21      0.75 o
  11   3   1        0.11        0.37      0.73 o
  12   3   1        2.63        2.15      0.97 o
 -13   4   1        1.04        0.23      1.26 o
 -12   4   1        1.08        3.18      1.12 o
 -11   4   1       21.15       23.25      1.16 o
 -10   4   1        0.59        0.66      0.95 o
  -9   4   1        2.17        1.77      0.70 o
  -8   4   1       21.41       18.73      0.71 o
  -7   4   1        0.95        0.57      0.40 o
  -6   4   1       92.38      110.82      0.88 o
  -5   4   1        3.62        5.62      0.43 o
  -4   4   1       10.12        9.89      0.36 o
  -3   4   1       27.51       24.42      0.41 o
  -2   4   1        4.71        6.52      0.38 o
  -1   4   1       50.61       47.26      0.38 o
   0   4   1      274.60      288.08      1.67 o
   1   4   1        9.05       10.45      0.32 o
   2   4   1     1493.22     1663.10      7.09 o
   3   4   1       21.38       21.31      0.57 o
   4   4   1       53.07       55.10      0.56 o
   5   4   1      373.54      380.91      2.56 o
   6   4   1        6.41        6.72      0.52 o
   7   4   1       86.57       91.87      0.99 o
   8   4   1        0.50       -0.03      0.54 o
   9   4   1       10.86        9.36      0.81 o
  10   4   1        3.44        3.77      0.79 o
  11   4   1        0.95        0.96      0.82 o
  12   4   1        0.30        1.04      0.97 o
 -12   5   1        0.10       -0.07      1.44 o
 -11   5   1        9.91        7.58      1.09 o
 -10   5   1        0.90        1.02      1.01 o
  -9   5   1       37.82       32.52      1.17 o
  -8   5   1       36.24       33.00      1.80 o
  -7   5   1       18.27       16.28      0.65 o
  -6   5   1        0.27        0.23      0.46 o
  -5   5   1        6.18        5.36      0.48 o
  -4   5   1       33.51       34.93      0.64 o
  -3   5   1        6.81        7.61      0.40 o
  -2   5   1       32.99       28.85      0.95 o
  -1   5   1        1.26        1.07      0.30 o
   0   5   1       75.30       78.92      1.25 o
   1   5   1       20.17       17.34      0.45 o
   2   5   1       16.10       16.04      0.41 o
   3   5   1      105.95      108.22      1.93 o
   4   5   1       10.38       10.51      0.51 o
   5   5   1        6.65        5.95      0.50 o
   6   5   1       16.13       13.93      0.62 o
   7   5   1        0.22        0.18      0.61 o
   8   5   1        0.38        0.78      0.69 o
   9   5   1        0.22        0.51      0.84 o
  10   5   1        2.09        2.67      0.93 o
  11   5   1        5.40        5.33      1.08 o
 -11   6   1        6.48        4.54      1.20 o
 -10   6   1        0.20        0.74      1.07 o
  -9   6   1        0.43        0.15      1.03 o
  -8   6   1       10.95       10.25      1.08 o
  -7   6   1       25.83       22.69      1.04 o
  -6   6   1        5.39        4.78      0.62 o
  -5   6   1       11.11       10.86      0.60 o
  -4   6   1       98.74      109.59      1.31 o
  -3   6   1        1.15        2.29      0.47 o
  -2   6   1      138.80      144.54      1.93 o
  -1   6   1       15.76       14.14      0.69 o
   0   6   1       32.14       34.71      0.62 o
   1   6   1        1.34        1.77      0.43 o
   2   6   1       24.96       27.56      0.70 o
   3   6   1        0.02        0.52      0.42 o
   4   6   1        0.00        0.53      0.48 o
   5   6   1        0.14        0.20      0.31 o
   6   6   1        0.02       -0.03      0.58 o
   7   6   1       16.78       16.13      0.84 o
   8   6   1        3.96        3.62      0.85 o
   9   6   1        5.00        3.76      1.08 o
  10   6   1        0.32        0.88      1.21 o
 -10   7   1        0.86        2.09      1.17 o
  -9   7   1        0.54       -0.05      0.98 o
  -8   7   1        0.41        1.24      0.93 o
  -7   7   1        5.65        4.77      0.83 o
  -6   7   1       13.93       12.81      0.75 o
  -5   7   1       13.28       12.08      0.92 o
  -4   7   1        0.10       -0.04      0.74 o
  -3   7   1       19.59       18.79      0.78 o
  -2   7   1        0.40        1.15      0.41 o
  -1   7   1        9.35        9.66      0.61 o
   0   7   1        5.77        4.95      0.43 o
   1   7   1        1.21        1.03      0.49 o
   2   7   1       18.18       18.54      0.57 o
   3   7   1       11.78       11.32      0.55 o
   4   7   1        6.97        7.60      0.58 o
   5   7   1        0.03        0.14      0.65 o
   6   7   1        5.66        5.25      0.75 o
   7   7   1       15.99       15.28      0.96 o
   8   7   1        5.63        4.23      1.10 o
   9   7   1       13.60       12.49      1.24 o
  -8   8   1        0.01        0.01      1.05 o
  -7   8   1        6.43        4.80      1.06 o
  -6   8   1        0.84       -0.04      0.88 o
  -5   8   1        7.86        7.17      0.95 o
  -4   8   1       34.09       34.51      1.14 o
  -3   8   1        3.01        1.60      0.87 o
  -2   8   1       82.75       91.10      1.69 o
  -1   8   1        6.78        6.84      0.79 o
   0   8   1        9.44       11.32      0.72 o
   1   8   1        4.49        4.52      0.68 o
   2   8   1        1.07       -0.04      0.80 o
   3   8   1        5.66        6.05      0.75 o
   4   8   1        0.66        0.56      0.81 o
   5   8   1        1.22        1.57      0.90 o
   6   8   1        9.58       10.78      1.11 o
   7   8   1        0.76        1.26      1.20 o
  -6   9   1        2.71        4.57      1.35 o
  -5   9   1        0.99       -0.06      1.13 o
  -4   9   1        0.08        0.98      1.33 o
  -3   9   1        1.61        1.32      1.21 o
  -2   9   1       39.09       42.50      1.47 o
  -1   9   1       26.26       24.44      1.26 o
   0   9   1        3.93        4.90      1.03 o
   1   9   1        2.05        1.19      0.99 o
   2   9   1        0.51        0.38      0.96 o
   3   9   1        0.00       -0.05      0.95 o
   4   9   1        0.18       -0.07      1.48 o
   5   9   1        3.74        4.90      1.34 o
 -14   0   2        1.25        1.86      2.22 o
 -13   0   2       20.02       18.41      1.72 o
 -12   0   2      118.05      125.16      2.73 o
 -11   0   2        3.81        2.67      1.09 o
 -10   0   2        5.95        4.54      0.84 o
  -9   0   2       29.30       29.00      1.21 o
  -8   0   2        0.75        0.46      0.41 o
  -7   0   2      290.98      277.86      1.80 o
  -6   0   2     2842.62     3013.95     14.72 o
  -5   0   2      513.12      477.98      6.74 o
  -4   0   2      546.99      539.91      4.47 o
  -3   0   2      831.84      781.12      5.35 o
  -2   0   2      747.03      657.10      4.54 o
  -1   0   2     4297.50     3824.35     30.15 o
   0   0   2      400.56      437.26      2.61 o
   1   0   2      145.32      110.89      1.59 o
   2   0   2     2572.59     2551.32     13.63 o
   3   0   2        5.13        3.79      0.23 o
   4   0   2     1423.47     1489.97      7.69 o
   5   0   2      618.42      627.07      4.29 o
   6   0   2       26.81       20.55      0.82 o
   7   0   2      918.21      993.99      6.65 o
   8   0   2       16.56       15.13      0.76 o
   9   0   2     1063.64     1162.69      9.84 o
  10   0   2       77.57       72.47      1.53 o
  11   0   2       19.43       16.53      1.52 o
  12   0   2        1.42        2.68      1.41 o
  13   0   2        6.95       11.03      1.68 o
 -14   1   2        0.70        0.68      1.36 o
 -13   1   2       35.98       34.32      1.52 o
 -12   1   2        2.92        1.01      0.85 o
 -11   1   2       13.59       11.21      0.79 o
 -10   1   2       15.60       17.90      0.62 o
  -9   1   2        0.09        0.57      0.42 o
  -8   1   2        4.69        5.94      0.39 o
  -7   1   2      301.08      333.03      2.00 o
  -6   1   2      124.55      125.20      0.73 o
  -5   1   2       64.62       59.15      0.50 o
  -4   1   2      560.12      614.66      4.13 o
  -3   1   2       16.27       15.92      0.32 o
  -2   1   2    21573.67    21731.20     87.33 o
  -1   1   2       11.39       10.05      0.22 o
   0   1   2     2231.95     2299.15      9.03 o
   1   1   2       55.22       43.45      0.50 o
   2   1   2      330.51      332.10      2.62 o
   3   1   2        0.31        2.56      0.22 o
   4   1   2      833.84      973.00      4.66 o
   5   1   2      505.60      580.72      2.33 o
   6   1   2        0.48        0.38      0.20 o
   7   1   2       84.65       82.72      0.99 o
   8   1   2       50.69       46.45      0.88 o
   9   1   2       21.99       23.60      0.54 o
  10   1   2        3.71        2.74      0.82 o
  11   1   2        1.23        0.78      0.79 o
  12   1   2        1.35        0.59      0.99 o
  13   1   2        0.25        0.76      1.16 o
 -14   2   2        3.83        4.82      1.35 o
 -13   2   2       10.98       13.66      1.05 o
 -12   2   2       33.42       34.41      1.06 o
 -11   2   2        0.48        0.38      0.74 o
 -10   2   2       14.96       14.06      0.61 o
  -9   2   2        2.84        2.16      0.49 o
  -8   2   2        1.30        0.76      0.25 o
  -7   2   2       48.34       49.17      0.55 o
  -6   2   2      261.36      301.62      1.37 o
  -5   2   2        7.85        9.05      0.44 o
  -4   2   2        1.24        3.20      0.34 o
  -3   2   2       23.05       22.12      0.40 o
  -2   2   2    16862.02    17422.93     60.74 o
  -1   2   2      564.22      513.19      2.35 o
   0   2   2     1992.17     2017.41      7.51 o
   1   2   2       44.98       35.30      0.34 o
   2   2   2        6.89        8.19      0.23 o
   3   2   2       53.95       59.00      0.37 o
   4   2   2        0.61        0.88      0.21 o
   5   2   2      681.76      734.08      4.69 o
   6   2   2        9.07        7.64      0.25 o
   7   2   2        0.32        0.48      0.23 o
   8   2   2        2.26        2.85      0.32 o
   9   2   2      426.33      469.77      4.16 o
  10   2   2        3.32        3.33      0.71 o
  11   2   2        0.75        1.08      0.77 o
  12   2   2        1.60        2.20      1.04 o
 -13   3   2       41.62       42.87      1.24 o
 -12   3   2        8.49       11.05      1.15 o
 -11   3   2      141.53      143.84      1.99 o
 -10   3   2        2.52        3.37      0.67 o
  -9   3   2        1.15        0.27      0.50 o
  -8   3   2       30.42       33.05      1.43 o
  -7   3   2        2.97        2.25      0.32 o
  -6   3   2      377.64      414.62      2.40 o
  -5   3   2        0.14        0.51      0.26 o
  -4   3   2      245.78      244.46      1.34 o
  -3   3   2      800.10      755.21      4.87 o
  -2   3   2       68.84       67.41      0.54 o
  -1   3   2     1389.30     1290.44      5.06 o
   0   3   2       29.09       31.55      0.34 o
   1   3   2       35.17       31.52      0.43 o
   2   3   2       66.03       68.84      0.58 o
   3   3   2       46.99       46.28      0.43 o
   4   3   2       81.26       85.44      0.96 o
   5   3   2      149.87      135.79      1.15 o
   6   3   2        4.65        4.22      0.31 o
   7   3   2       33.50       30.68      0.53 o
   8   3   2      166.78      162.33      3.60 o
   9   3   2       58.07       58.88      1.23 o
  10   3   2        0.02       -0.03      0.69 o
  11   3   2        0.05        1.04      0.95 o
  12   3   2        1.98        1.64      1.18 o
 -13   4   2       25.11       21.71      1.46 o
 -12   4   2        2.90        1.65      1.09 o
 -11   4   2        1.47        1.61      1.02 o
 -10   4   2       24.43       23.89      1.13 o
  -9   4   2        0.36       -0.04      0.77 o
  -8   4   2       33.00       36.11      0.90 o
  -7   4   2        3.32        3.71      0.41 o
  -6   4   2        3.50        2.98      0.38 o
  -5   4   2       92.41       99.08      1.00 o
  -4   4   2       10.02       10.04      0.39 o
  -3   4   2       22.28       21.11      0.48 o
  -2   4   2     2231.28     2460.66      9.84 o
  -1   4   2       72.98       74.47      0.60 o
   0   4   2      276.01      317.40      1.37 o
   1   4   2       61.06       63.53      0.55 o
   2   4   2      190.67      205.91      0.82 o
   3   4   2      101.79      102.06      0.78 o
   4   4   2       85.94       83.61      0.92 o
   5   4   2       57.29       58.93      0.75 o
   6   4   2        2.50        2.30      0.47 o
   7   4   2       26.07       26.42      0.59 o
   8   4   2       22.28       23.71      0.75 o
   9   4   2       20.76       22.33      0.81 o
  10   4   2        0.40        0.69      0.80 o
  11   4   2        0.01        1.18      0.89 o
 -12   5   2        0.01        0.74      1.30 o
 -11   5   2       15.47       13.68      1.20 o
 -10   5   2        3.75        4.06      1.06 o
  -9   5   2       44.41       40.69      1.32 o
  -8   5   2        9.22        8.54      0.78 o
  -7   5   2        1.43        0.89      0.46 o
  -6   5   2       12.04       11.32      0.66 o
  -5   5   2        8.29        7.12      0.58 o
  -4   5   2        0.01       -0.03      0.53 o
  -3   5   2        8.16        8.95      0.46 o
  -2   5   2       12.47       14.94      0.42 o
  -1   5   2        8.01        6.18      0.39 o
   0   5   2      201.48      227.15      1.38 o
   1   5   2       21.47       19.87      0.45 o
   2   5   2        9.43       11.76      0.41 o
   3   5   2      178.71      182.60      1.66 o
   4   5   2       23.56       21.34      1.01 o
   5   5   2        5.92        5.23      0.49 o
   6   5   2        5.39        6.25      0.57 o
   7   5   2        7.02        7.71      0.75 o
   8   5   2        0.11        0.14      0.81 o
   9   5   2        0.15        0.41      0.91 o
  10   5   2        0.15        0.39      0.96 o
  11   5   2       12.78       14.08      1.40 o
 -11   6   2        0.04       -0.06      1.19 o
 -10   6   2        7.40        6.96      1.15 o
  -9   6   2       20.79       19.62      1.24 o
  -8   6   2       17.88       17.42      1.11 o
  -7   6   2        3.12        2.73      0.71 o
  -6   6   2       26.30       26.97      0.93 o
  -5   6   2       14.93       15.34      0.68 o
  -4   6   2       33.41       34.50      0.72 o
  -3   6   2       14.42       13.61      0.53 o
  -2   6   2        1.83        2.06      0.28 o
  -1   6   2       10.76        9.48      0.40 o
   0   6   2        5.91        6.73      0.41 o
   1   6   2      137.30      139.49      1.56 o
   2   6   2      286.81      303.64      3.24 o
   3   6   2       11.41       10.05      0.45 o
   4   6   2        0.04        0.21      0.27 o
   5   6   2        9.16        8.69      0.62 o
   6   6   2        0.71        1.15      0.73 o
   7   6   2        0.19        0.46      0.82 o
   8   6   2       14.79       14.19      1.10 o
   9   6   2        7.30        8.04      1.07 o
  10   6   2        0.00        0.04      1.21 o
 -10   7   2        2.20        0.31      1.15 o
  -9   7   2       16.66       14.79      1.25 o
  -8   7   2        7.85        6.75      0.98 o
  -7   7   2        0.59        0.69      0.80 o
  -6   7   2       19.63       17.76      0.93 o
  -5   7   2        2.56        2.01      0.79 o
  -4   7   2       16.00       16.94      0.94 o
  -3   7   2       37.34       34.86      1.08 o
  -2   7   2       24.80       22.94      2.19 o
  -1   7   2        3.69        3.51      0.56 o
   0   7   2       58.11       62.24      1.55 o
   1   7   2        0.08       -0.03      0.53 o
   2   7   2        0.54        0.39      0.34 o
   3   7   2        1.05        0.35      0.55 o
   4   7   2        0.06        0.44      0.57 o
   5   7   2        7.40        7.79      0.77 o
   6   7   2        0.01        0.44      0.83 o
   7   7   2        0.13        0.36      1.06 o
   8   7   2        0.82        1.07      1.03 o
  -8   8   2        0.55        1.77      1.03 o
  -7   8   2        1.91        1.53      1.02 o
  -6   8   2        0.12       -0.05      0.92 o
  -5   8   2        1.00        0.62      1.00 o
  -4   8   2        2.05        2.04      1.08 o
  -3   8   2        1.08        2.15      1.00 o
  -2   8   2       65.02       72.29      1.41 o
  -1   8   2        3.24        4.42      0.75 o
   0   8   2        8.57       12.12      0.77 o
   1   8   2        0.32       -0.03      0.66 o
   2   8   2        0.12       -0.04      0.79 o
   3   8   2        2.03        3.30      0.74 o
   4   8   2        0.00       -0.04      0.78 o
   5   8   2       15.02       14.61      1.02 o
   6   8   2        0.01       -0.06      1.17 o
   7   8   2       17.25       19.10      1.44 o
  -6   9   2        6.42        3.49      1.35 o
  -5   9   2        0.09        0.36      1.22 o
  -4   9   2       35.85       34.00      1.47 o
  -3   9   2       12.68       11.21      1.25 o
  -2   9   2        3.59        5.66      1.11 o
  -1   9   2        0.07       -0.04      1.09 o
   0   9   2        0.51        0.18      0.95 o
   1   9   2        0.01        0.08      0.95 o
   2   9   2        1.35        0.62      0.96 o
   3   9   2        1.28        2.29      1.01 o
   4   9   2        0.49        1.57      1.18 o
 -14   1   3        2.29        1.64      1.34 o
 -13   1   3        1.11        2.10      1.04 o
 -12   1   3        6.72        7.20      0.78 o
 -11   1   3        0.17       -0.03      0.59 o
 -10   1   3        1.49        1.38      0.51 o
  -9   1   3       28.32       31.05      0.71 o
  -8   1   3       26.91       29.35      0.59 o
  -7   1   3      309.62      316.93      1.74 o
  -6   1   3       90.72       97.14      0.80 o
  -5   1   3       60.43       49.63      0.54 o
  -4   1   3     2335.90     2452.36      8.83 o
  -3   1   3      374.71      346.82      1.35 o
  -2   1   3     1869.32     1866.46      3.84 o
  -1   1   3     1420.04     1262.18      6.90 o
   0   1   3      786.21      817.45      2.32 o
   1   1   3        0.25        0.28      0.17 o
   2   1   3      609.94      610.10      2.12 o
   3   1   3      205.27      203.06      0.98 o
   4   1   3       58.53       64.06      0.66 o
   5   1   3       24.93       26.39      0.34 o
   6   1   3       60.27       59.78      0.67 o
   7   1   3        0.14        0.51      0.37 o
   8   1   3       67.63       66.10      1.20 o
   9   1   3        0.49        0.29      0.47 o
  10   1   3        1.54        0.72      0.74 o
  11   1   3        3.25        4.12      1.02 o
  12   1   3        0.02        0.59      1.23 o
 -14   2   3        5.35        7.07      1.39 o
 -13   2   3       32.43       31.25      1.19 o
 -12   2   3        0.18        0.35      0.79 o
 -11   2   3        1.24        1.38      0.67 o
 -10   2   3        1.37        0.19      0.60 o
  -9   2   3        2.27        1.49      0.53 o
  -8   2   3       12.22       14.48      0.47 o
  -7   2   3       18.91       16.89      0.50 o
  -6   2   3      753.48      814.63      3.31 o
  -5   2   3       62.62       61.78      0.55 o
  -4   2   3     1272.54     1331.61      6.24 o
  -3   2   3      121.55      103.96      0.62 o
  -2   2   3      248.59      274.98      1.05 o
  -1   2   3        2.20        2.53      0.21 o
   0   2   3      172.01      175.90      0.81 o
   1   2   3       17.15       16.94      0.23 o
   2   2   3       11.47        7.96      0.22 o
   3   2   3      759.10      808.86      4.31 o
   4   2   3      144.12      148.15      1.12 o
   5   2   3       65.02       73.73      0.59 o
   6   2   3        4.26        4.83      0.36 o
   7   2   3      559.13      596.99      2.92 o
   8   2   3        0.19        0.59      0.56 o
   9   2   3       14.87       14.53      0.67 o
  10   2   3        3.39        1.49      0.72 o
  11   2   3        0.16        1.37      1.02 o
  12   2   3        1.50        1.56      1.13 o
 -14   3   3        4.45        3.13      1.33 o
 -13   3   3       17.00       19.60      1.31 o
 -12   3   3        0.93        0.41      1.02 o
 -11   3   3        1.11        0.93      0.99 o
 -10   3   3       10.31        6.42      0.66 o
  -9   3   3        0.86        0.79      0.45 o
  -8   3   3        0.29       -0.02      0.50 o
  -7   3   3       46.16       48.84      0.74 o
  -6   3   3       32.28       37.24      0.86 o
  -5   3   3       35.99       27.04      0.63 o
  -4   3   3      118.41      120.16      1.01 o
  -3   3   3      144.34      137.08      0.66 o
  -2   3   3      806.62      858.18      3.41 o
  -1   3   3      276.68      258.55      1.21 o
   0   3   3      407.32      450.56      1.92 o
   1   3   3        4.11        2.16      0.23 o
   2   3   3       19.84       19.52      0.30 o
   3   3   3      159.16      160.72      0.67 o
   4   3   3       38.77       43.14      0.45 o
   5   3   3       71.82       77.62      1.10 o
   6   3   3       71.29       72.09      0.87 o
   7   3   3      259.00      267.87      2.22 o
   8   3   3        4.82        5.65      0.63 o
   9   3   3        0.53        0.01      0.60 o
  10   3   3        1.24        0.87      0.85 o
  11   3   3        1.50        1.25      1.13 o
 -13   4   3        1.16        1.77      1.50 o
 -12   4   3        6.78        8.52      1.16 o
 -11   4   3       27.37       22.69      1.18 o
 -10   4   3       38.95       36.29      1.17 o
  -9   4   3        0.68        0.02      0.24 o
  -8   4   3        0.14        0.44      0.39 o
  -7   4   3        0.90        0.34      0.40 o
  -6   4   3       18.68       17.60      1.21 o
  -5   4   3       14.93       11.80      0.52 o
  -4   4   3     1120.73     1186.17      4.69 o
  -3   4   3      221.63      214.70      1.85 o
  -2   4   3      899.78      949.04      4.25 o
  -1   4   3       56.25       50.82      0.43 o
   0   4   3       26.84       28.77      0.32 o
   1   4   3      564.96      604.04      2.95 o
   2   4   3       11.79       11.91      0.34 o
   3   4   3       21.33       21.53      0.43 o
   4   4   3       49.81       46.72      0.79 o
   5   4   3       14.84       11.61      0.44 o
   6   4   3       28.33       25.67      0.82 o
   7   4   3        7.61        7.32      0.63 o
   8   4   3       17.43       19.33      0.81 o
   9   4   3       12.45       14.76      0.76 o
  10   4   3        5.86        6.39      0.88 o
  11   4   3       10.19        9.40      1.26 o
 -12   5   3        0.77        0.83      1.17 o
 -11   5   3        0.35        1.21      1.12 o
 -10   5   3        5.04        4.02      1.02 o
  -9   5   3        0.32        0.52      0.91 o
  -8   5   3        0.01       -0.04      0.87 o
  -7   5   3       26.11       26.41      0.80 o
  -6   5   3       37.90       38.04      0.87 o
  -5   5   3       28.21       22.74      0.61 o
  -4   5   3        1.81        2.15      0.41 o
  -3   5   3       21.22       18.35      0.60 o
  -2   5   3       42.78       48.05      0.60 o
  -1   5   3        5.28        5.61      0.29 o
   0   5   3      414.61      464.96      2.66 o
   1   5   3       10.08       12.37      0.41 o
   2   5   3       11.70       13.02      0.48 o
   3   5   3        0.01        0.05      0.37 o
   4   5   3       31.20       27.17      0.62 o
   5   5   3        4.88        6.09      0.54 o
   6   5   3       25.36       23.82      0.80 o
   7   5   3       56.32       57.29      1.26 o
   8   5   3        2.88        3.72      0.86 o
   9   5   3        0.86        1.95      0.86 o
  10   5   3        2.11        4.57      1.14 o
 -11   6   3        4.47        4.79      1.30 o
 -10   6   3        0.90       -0.01      1.15 o
  -9   6   3        0.46       -0.05      0.97 o
  -8   6   3       23.06       21.53      1.11 o
  -7   6   3        1.50        2.29      0.73 o
  -6   6   3       12.81       13.00      0.78 o
  -5   6   3       11.11        9.61      1.07 o
  -4   6   3       48.51       51.34      0.94 o
  -3   6   3       20.35       19.11      0.69 o
  -2   6   3        7.60        7.56      0.41 o
  -1   6   3        1.55        1.46      0.35 o
   0   6   3       13.92       15.70      0.44 o
   1   6   3        0.32        0.78      0.32 o
   2   6   3       22.84       23.21      0.59 o
   3   6   3       47.13       48.98      0.83 o
   4   6   3       10.40        9.85      0.53 o
   5   6   3       59.83       63.55      1.05 o
   6   6   3        2.05        1.71      0.79 o
   7   6   3       16.30       20.52      1.13 o
   8   6   3        0.90        0.89      0.92 o
   9   6   3        6.96        6.88      1.07 o
 -10   7   3        2.84        3.93      1.17 o
  -9   7   3        5.44        5.62      1.10 o
  -8   7   3        1.92        1.46      1.04 o
  -7   7   3        5.94        4.30      0.85 o
  -6   7   3       55.55       53.67      2.13 o
  -5   7   3        0.20       -0.05      0.92 o
  -4   7   3      227.15      269.50      2.90 o
  -3   7   3        2.97        3.06      0.74 o
  -2   7   3       16.60       18.90      0.91 o
  -1   7   3        2.99        2.70      0.47 o
   0   7   3       12.57       12.27      0.58 o
   1   7   3       19.66       18.50      0.64 o
   2   7   3        0.04       -0.03      0.53 o
   3   7   3        0.08        0.26      0.58 o
   4   7   3        2.40        3.37      0.64 o
   5   7   3        0.43        0.50      0.75 o
   6   7   3        1.08        0.97      1.01 o
   7   7   3       26.70       33.83      1.33 o
   8   7   3        4.68        3.99      1.06 o
  -8   8   3        0.04        0.87      1.03 o
  -7   8   3        0.45        1.77      1.08 o
  -6   8   3        2.47        2.30      1.05 o
  -5   8   3        3.98        4.32      1.07 o
  -4   8   3       19.70       20.60      1.24 o
  -3   8   3       39.82       39.77      1.39 o
  -2   8   3        0.05        0.17      0.89 o
  -1   8   3        0.38        0.36      0.85 o
   0   8   3       12.67       13.06      0.93 o
   1   8   3        6.37        5.45      0.86 o
   2   8   3        2.68        2.26      0.77 o
   3   8   3        0.32        0.26      0.80 o
   4   8   3        5.58        4.47      0.93 o
   5   8   3       35.28       35.66      1.36 o
   6   8   3        4.03        3.54      1.26 o
  -6   9   3        0.00        0.74      1.34 o
  -5   9   3        1.39        1.72      1.25 o
  -4   9   3        2.68        2.29      1.16 o
  -3   9   3       10.74       10.62      1.25 o
  -2   9   3        3.18        3.00      1.04 o
  -1   9   3        0.85        1.64      1.08 o
   0   9   3        0.01        0.67      1.17 o
   1   9   3        0.00        0.33      1.01 o
   2   9   3        1.74        2.64      1.01 o
   3   9   3        1.81        1.96      1.05 o
 -14   0   4        0.00       -0.08      1.65 o
 -13   0   4        0.45       -0.08      1.63 o
 -12   0   4       44.60       52.58      2.09 o
 -11   0   4        1.47        0.89      0.58 o
 -10   0   4        0.47        0.32      0.57 o
  -9   0   4      231.18      237.76      4.14 o
  -8   0   4       27.95       34.87      0.79 o
  -7   0   4       17.25       16.34      0.60 o
  -6   0   4        1.30        0.62      0.59 o
  -5   0   4      111.57      101.62      1.05 o
  -4   0   4      197.94      200.49      4.38 o
  -3   0   4       42.24       30.95      1.23 o
  -2   0   4      701.44      669.52      3.27 o
  -1   0   4      133.04      119.07      1.05 o
   0   0   4      749.20      773.31      8.39 o
   1   0   4      150.47      166.02      4.09 o
   2   0   4     1004.97     1149.94      9.73 o
   3   0   4     4599.67     5316.62     28.67 o
   4   0   4       72.29       78.74      1.50 o
   5   0   4      123.90      113.10      2.80 o
   6   0   4       10.11        7.43      0.94 o
   7   0   4      118.12      126.25      1.68 o
   8   0   4        2.10        1.78      1.12 o
   9   0   4        0.07       -0.06      1.18 o
  10   0   4        0.15        0.92      1.18 o
  11   0   4        0.33        0.06      1.40 o
  12   0   4        0.00        1.69      1.89 o
 -14   1   4        5.07        5.93      1.27 o
 -13   1   4       24.58       24.49      1.56 o
 -12   1   4        0.77       -0.03      0.68 o
 -11   1   4        0.14        0.14      0.57 o
 -10   1   4        4.79        4.49      0.45 o
  -9   1   4       21.77       21.10      0.68 o
  -8   1   4      745.58      837.35      5.19 o
  -7   1   4        4.52        5.15      0.47 o
  -6   1   4      503.93      519.38      2.88 o
  -5   1   4        1.22        1.21      0.31 o
  -4   1   4      350.67      369.76      2.44 o
  -3   1   4        0.20        0.28      0.26 o
  -2   1   4     1328.99     1388.43      3.43 o
  -1   1   4      251.08      226.05      1.10 o
   0   1   4      300.51      287.94      0.73 o
   1   1   4       18.35       21.14      0.24 o
   2   1   4     1401.78     1497.27      7.47 o
   3   1   4      776.55      774.53      3.74 o
   4   1   4       79.85       84.51      0.78 o
   5   1   4       29.82       31.56      0.43 o
   6   1   4       40.80       41.74      0.55 o
   7   1   4      239.31      236.97      2.05 o
   8   1   4       41.80       42.23      0.77 o
   9   1   4       13.72       12.67      0.73 o
  10   1   4        0.33        0.00      0.82 o
  11   1   4        1.03        0.57      1.02 o
 -14   2   4        7.04        6.73      1.39 o
 -13   2   4        8.65        6.02      1.17 o
 -12   2   4       19.01       17.76      0.94 o
 -11   2   4       13.96       13.90      0.69 o
 -10   2   4        0.15       -0.04      0.72 o
  -9   2   4        1.04        0.36      0.50 o
  -8   2   4       75.74       82.92      0.88 o
  -7   2   4        1.51        1.11      0.34 o
  -6   2   4       26.50       22.20      0.45 o
  -5   2   4      104.08      103.47      0.74 o
  -4   2   4       29.97       34.88      0.47 o
  -3   2   4     1149.74     1102.83      4.22 o
  -2   2   4      342.73      372.46      1.47 o
  -1   2   4      177.79      172.22      1.51 o
   0   2   4      295.86      310.11      1.04 o
   1   2   4       34.04       31.81      0.32 o
   2   2   4        0.24        3.56      0.26 o
   3   2   4      534.38      584.58      2.96 o
   4   2   4        6.84        6.27      0.36 o
   5   2   4      112.01      118.26      0.89 o
   6   2   4       39.38       38.49      0.61 o
   7   2   4      373.52      393.86      2.80 o
   8   2   4       26.30       24.93      0.81 o
   9   2   4       58.45       56.01      1.09 o
  10   2   4        0.15        0.46      0.83 o
  11   2   4        3.49        5.12      1.07 o
 -14   3   4        2.16        2.42      1.72 o
 -13   3   4        3.94        1.42      1.08 o
 -12   3   4        5.40        3.41      0.99 o
 -11   3   4        1.17        2.57      0.87 o
 -10   3   4        2.23        1.92      0.57 o
  -9   3   4       11.18       11.68      0.62 o
  -8   3   4        0.96        1.29      0.57 o
  -7   3   4       31.15       35.04      0.73 o
  -6   3   4      101.27      109.11      0.93 o
  -5   3   4       23.80       20.61      0.51 o
  -4   3   4     3464.29     3736.33     12.98 o
  -3   3   4      183.86      183.10      1.35 o
  -2   3   4     2335.68     2572.67      9.71 o
  -1   3   4       54.46       51.52      0.51 o
   0   3   4        0.28        0.98      0.22 o
   1   3   4      108.20      107.22      0.70 o
   2   3   4       35.97       36.31      0.36 o
   3   3   4        4.38        3.97      0.30 o
   4   3   4        6.31        6.42      0.30 o
   5   3   4       69.95       66.70      0.85 o
   6   3   4        0.27        1.81      0.59 o
   7   3   4       76.37       83.82      0.90 o
   8   3   4        5.68        6.57      0.60 o
   9   3   4        5.49        4.20      0.68 o
  10   3   4       10.35        9.81      1.06 o
  11   3   4        0.04        0.13      1.11 o
 -13   4   4       12.12        8.45      1.37 o
 -12   4   4        0.88        1.58      1.15 o
 -11   4   4        1.06        0.02      0.93 o
 -10   4   4        1.61        1.60      0.84 o
  -9   4   4        7.56        6.04      0.60 o
  -8   4   4       60.50       62.27      1.52 o
  -7   4   4        6.55        6.78      0.48 o
  -6   4   4       49.96       55.38      0.84 o
  -5   4   4      107.18      106.38      0.88 o
  -4   4   4      726.39      749.17      5.91 o
  -3   4   4      323.17      324.28      2.00 o
  -2   4   4       41.36       40.28      0.44 o
  -1   4   4      103.59      114.61      0.89 o
   0   4   4       77.43       79.82      0.62 o
   1   4   4       50.17       50.93      0.44 o
   2   4   4        0.63        0.74      0.32 o
   3   4   4       27.01       28.25      0.46 o
   4   4   4        2.18        2.24      0.39 o
   5   4   4        8.15        8.77      0.49 o
   6   4   4        7.02        5.89      0.66 o
   7   4   4      260.92      298.27      3.09 o
   8   4   4        3.77        2.88      0.71 o
   9   4   4       10.26        9.45      0.91 o
  10   4   4        0.66        0.71      1.04 o
 -12   5   4        6.78        6.84      1.27 o
 -11   5   4        2.07        3.30      1.10 o
 -10   5   4        5.29        4.89      1.01 o
  -9   5   4        0.84        0.18      0.90 o
  -8   5   4       35.77       30.43      1.97 o
  -7   5   4       37.47       34.90      1.67 o
  -6   5   4      248.00      261.51      3.45 o
  -5   5   4      146.27      133.37      1.71 o
  -4   5   4        0.05        0.24      0.42 o
  -3   5   4       51.75       44.07      1.02 o
  -2   5   4       83.38       95.62      1.16 o
  -1   5   4      152.78      160.29      1.32 o
   0   5   4      103.07      101.90      1.58 o
   1   5   4       64.36       63.16      0.65 o
   2   5   4       21.66       22.20      0.49 o
   3   5   4        7.28        7.13      0.47 o
   4   5   4       10.10       11.52      0.51 o
   5   5   4       51.79       51.54      1.31 o
   6   5   4      121.21      129.30      2.04 o
   7   5   4       25.31       25.34      0.95 o
   8   5   4        4.74        3.93      0.74 o
   9   5   4        4.41        3.93      1.02 o
  10   5   4        5.04        4.39      1.38 o
 -11   6   4        6.57        5.90      1.40 o
 -10   6   4        7.87        5.84      1.11 o
  -9   6   4        0.06       -0.05      0.98 o
  -8   6   4        0.21        0.36      0.92 o
  -7   6   4        0.20        0.76      0.82 o
  -6   6   4        0.31        1.20      0.59 o
  -5   6   4       32.50       30.17      0.92 o
  -4   6   4      679.94      772.93      7.71 o
  -3   6   4        2.42        2.52      0.63 o
  -2   6   4        7.28        7.10      0.38 o
  -1   6   4        0.02        0.15      0.28 o
   0   6   4        0.90        1.40      0.35 o
   1   6   4       22.51       19.86      0.51 o
   2   6   4        5.13        5.88      0.52 o
   3   6   4        6.81        8.86      0.60 o
   4   6   4        0.70        0.99      0.67 o
   5   6   4      150.99      175.30      2.67 o
   6   6   4        5.34        5.68      0.98 o
   7   6   4       16.34       16.86      1.08 o
   8   6   4        0.51        1.00      0.92 o
   9   6   4        9.70        9.81      1.30 o
 -10   7   4        0.80        1.06      1.22 o
  -9   7   4        0.64        0.27      1.13 o
  -8   7   4        0.27        0.73      1.08 o
  -7   7   4        1.34        1.57      0.84 o
  -6   7   4       51.04       50.74      1.52 o
  -5   7   4       26.94       24.69      1.40 o
  -4   7   4        0.00       -0.05      0.97 o
  -3   7   4       11.86        9.91      0.80 o
  -2   7   4        4.35        5.09      0.82 o
  -1   7   4       10.02       10.32      0.81 o
   0   7   4       19.25       16.98      0.86 o
   1   7   4        7.36        7.56      0.68 o
   2   7   4        0.10       -0.03      0.66 o
   3   7   4        9.50        9.46      0.71 o
   4   7   4        4.18        3.67      0.73 o
   5   7   4       56.31       62.58      1.25 o
   6   7   4       30.10       28.76      1.25 o
   7   7   4        0.26        0.45      1.08 o
  -8   8   4        1.19        1.66      1.30 o
  -7   8   4        1.50        1.13      1.14 o
  -6   8   4       14.36       13.04      1.17 o
  -5   8   4       16.62       15.09      1.22 o
  -4   8   4       21.80       23.40      1.38 o
  -3   8   4        0.86        2.43      1.10 o
  -2   8   4        2.78        3.16      0.91 o
  -1   8   4        0.99        0.81      0.83 o
   0   8   4       25.11       27.12      1.06 o
   1   8   4        2.74        1.80      0.85 o
   2   8   4        5.88       10.18      0.93 o
   3   8   4        1.00        0.06      0.92 o
   4   8   4        3.32        4.12      0.97 o
   5   8   4        2.51        1.96      1.23 o
  -5   9   4        0.81        0.11      1.19 o
  -4   9   4        6.46        5.19      1.21 o
  -3   9   4        0.00        0.45      1.11 o
  -2   9   4        0.00       -0.05      1.08 o
  -1   9   4        4.20        3.77      1.12 o
   0   9   4        2.79        0.76      1.12 o
   1   9   4        1.60       -0.02      1.17 o
   2   9   4        2.71        1.67      1.19 o
 -14   1   5        0.50       -0.07      1.41 o
 -13   1   5        0.16        1.34      1.16 o
 -12   1   5        1.70        1.55      0.85 o
 -11   1   5        8.41        7.63      0.61 o
 -10   1   5        2.86        1.91      0.54 o
  -9   1   5       17.06       16.56      0.58 o
  -8   1   5      162.61      175.33      1.68 o
  -7   1   5       20.02       19.75      0.51 o
  -6   1   5       24.99       26.73      0.69 o
  -5   1   5       70.19       57.45      0.69 o
  -4   1   5      113.31      119.88      1.28 o
  -3   1   5       71.53       60.25      0.45 o
  -2   1   5      847.16      894.87      3.34 o
  -1   1   5        0.09        0.31      0.22 o
   0   1   5      241.75      258.37      1.05 o
   1   1   5      103.83      113.70      0.96 o
   2   1   5        6.56        9.91      0.35 o
   3   1   5        8.61       10.25      0.31 o
   4   1   5        6.33        4.89      0.30 o
   5   1   5       32.56       29.31      0.56 o
   6   1   5       52.04       52.88      0.77 o
   7   1   5       12.61       13.96      0.59 o
   8   1   5       16.29       14.14      0.72 o
   9   1   5        1.51        1.11      0.86 o
  10   1   5        0.30        0.25      0.95 o
  11   1   5        0.06        1.28      1.21 o
 -14   2   5        0.08       -0.08      1.63 o
 -13   2   5        4.81        2.34      1.21 o
 -12   2   5        0.12       -0.04      0.87 o
 -11   2   5        0.00       -0.01      0.60 o
 -10   2   5        8.86        9.84      0.77 o
  -9   2   5       76.61       77.20      1.61 o
  -8   2   5       15.76       16.95      0.51 o
  -7   2   5        0.92        0.69      0.41 o
  -6   2   5       13.37       17.07      0.76 o
  -5   2   5       14.60       11.40      0.40 o
  -4   2   5        1.35        3.48      0.34 o
  -3   2   5      192.47      189.80      1.13 o
  -2   2   5        2.82        5.15      0.27 o
  -1   2   5      236.28      256.14      1.76 o
   0   2   5       68.91       66.43      0.46 o
   1   2   5      763.08      800.30      2.81 o
   2   2   5        5.65        6.44      0.24 o
   3   2   5       42.56       48.13      0.44 o
   4   2   5       28.98       28.85      0.66 o
   5   2   5       19.98       16.23      0.85 o
   6   2   5       19.66       18.72      1.08 o
   7   2   5        5.04        4.22      0.55 o
   8   2   5        2.28        1.53      0.67 o
   9   2   5        7.83        7.87      0.89 o
  10   2   5        3.59        2.50      1.00 o
  11   2   5        3.28        5.19      1.17 o
 -14   3   5        1.21        2.08      1.46 o
 -13   3   5        8.04        6.73      1.08 o
 -12   3   5        6.63        4.75      0.97 o
 -11   3   5        0.43       -0.04      0.85 o
 -10   3   5        0.23        0.39      0.67 o
  -9   3   5        0.75        0.36      0.61 o
  -8   3   5       21.27       21.43      0.66 o
  -7   3   5        1.53        0.54      0.52 o
  -6   3   5      803.81      851.46      4.22 o
  -5   3   5       64.53       63.94      0.74 o
  -4   3   5       97.22       85.64      0.66 o
  -3   3   5       26.96       24.02      0.46 o
  -2   3   5        3.49        3.86      0.29 o
  -1   3   5       54.74       66.23      0.63 o
   0   3   5        1.68        2.95      0.25 o
   1   3   5       32.87       38.49      0.39 o
   2   3   5      105.83      101.75      0.68 o
   3   3   5        0.31        0.30      0.30 o
   4   3   5       28.02       26.29      0.48 o
   5   3   5      156.43      169.22      1.36 o
   6   3   5       13.41       12.23      0.64 o
   7   3   5        0.66        0.08      0.60 o
   8   3   5       13.00       13.00      0.74 o
   9   3   5        0.02       -0.04      0.86 o
  10   3   5        2.07        2.49      1.07 o
 -13   4   5        0.00        0.69      1.38 o
 -12   4   5        7.33        7.69      1.21 o
 -11   4   5        0.44       -0.05      0.95 o
 -10   4   5        4.37        4.19      0.86 o
  -9   4   5        3.38        3.58      0.88 o
  -8   4   5       22.47       21.67      0.70 o
  -7   4   5       67.16       57.55      1.07 o
  -6   4   5       27.03       30.69      0.68 o
  -5   4   5      282.00      264.66      2.85 o
  -4   4   5       35.77       35.14      0.94 o
  -3   4   5        3.83        3.57      0.34 o
  -2   4   5      105.67      123.42      1.08 o
  -1   4   5       37.73       31.42      0.41 o
   0   4   5        6.63        6.41      0.33 o
   1   4   5       68.44       66.67      0.64 o
   2   4   5        0.72        0.39      0.33 o
   3   4   5       29.22       29.27      0.53 o
   4   4   5      129.04      131.52      1.30 o
   5   4   5      670.53      764.71      6.99 o
   6   4   5        7.00        8.59      0.76 o
   7   4   5       12.30       11.74      0.80 o
   8   4   5        3.74        5.24      0.79 o
   9   4   5        1.26       -0.05      1.07 o
  10   4   5        0.29        0.54      1.35 o
 -12   5   5        0.07       -0.07      1.34 o
 -11   5   5        0.07       -0.06      1.11 o
 -10   5   5        2.11        1.05      0.96 o
  -9   5   5        0.50        0.91      0.75 o
  -8   5   5       29.18       29.14      1.06 o
  -7   5   5        0.11        0.01      0.79 o
  -6   5   5      602.35      647.24     11.37 o
  -5   5   5       28.09       27.39      0.78 o
  -4   5   5      229.74      226.82      4.07 o
  -3   5   5        8.79        7.70      0.40 o
  -2   5   5       61.96       63.16      0.76 o
  -1   5   5        1.78        2.34      0.34 o
   0   5   5        9.17       11.23      0.41 o
   1   5   5       22.46       20.60      0.56 o
   2   5   5        0.56        0.85      0.41 o
   3   5   5       34.91       34.09      0.70 o
   4   5   5       20.63       21.44      0.71 o
   5   5   5       31.25       38.53      0.89 o
   6   5   5       23.73       23.05      1.00 o
   7   5   5       14.92       16.41      0.83 o
   8   5   5        0.42        1.78      0.91 o
   9   5   5        0.93        1.94      1.14 o
 -11   6   5        0.15        0.43      1.57 o
 -10   6   5        0.96        1.46      1.11 o
  -9   6   5        1.47        0.74      1.07 o
  -8   6   5       11.01       10.21      1.16 o
  -7   6   5        4.62        3.47      0.74 o
  -6   6   5       16.19       21.77      0.85 o
  -5   6   5        7.04        5.33      0.62 o
  -4   6   5       86.28       84.51      1.58 o
  -3   6   5       42.35       40.30      1.28 o
  -2   6   5       10.81       10.41      0.49 o
  -1   6   5       29.03       28.09      0.85 o
   0   6   5        5.69        5.42      0.37 o
   1   6   5        0.00       -0.02      0.39 o
   2   6   5        0.14        0.45      0.55 o
   3   6   5       25.65       24.73      0.74 o
   4   6   5        2.75        4.27      0.85 o
   5   6   5        6.02        6.10      1.02 o
   6   6   5        0.03       -0.05      1.02 o
   7   6   5        2.73        2.89      1.14 o
   8   6   5        0.95        0.15      1.25 o
 -10   7   5        1.59        1.84      1.47 o
  -9   7   5        5.57        7.44      1.24 o
  -8   7   5        1.67        1.24      1.01 o
  -7   7   5        0.06        0.41      0.97 o
  -6   7   5       10.41       10.47      1.22 o
  -5   7   5       25.43       22.37      1.29 o
  -4   7   5        1.99        2.49      0.82 o
  -3   7   5        0.00        0.04      0.89 o
  -2   7   5       43.52       43.08      1.29 o
  -1   7   5        8.30        9.39      0.84 o
   0   7   5        2.10        2.73      0.74 o
   1   7   5        2.78        1.48      0.73 o
   2   7   5       52.96       53.15      1.05 o
   3   7   5       75.42       80.59      1.27 o
   4   7   5        0.06       -0.05      0.91 o
   5   7   5        0.13        0.44      0.93 o
   6   7   5        5.72        7.72      1.23 o
  -8   8   5        0.43        2.29      1.35 o
  -7   8   5        1.43        0.66      1.44 o
  -6   8   5        0.44        0.58      1.19 o
  -5   8   5        4.15        4.91      1.20 o
  -4   8   5       16.69       16.48      1.31 o
  -3   8   5       11.93       10.47      1.07 o
  -2   8   5        0.61        1.36      0.92 o
  -1   8   5        6.00        6.96      0.93 o
   0   8   5       15.06       15.42      1.02 o
   1   8   5        0.29        1.13      0.86 o
   2   8   5        2.42        3.31      0.93 o
   3   8   5        0.08        0.18      1.02 o
   4   8   5        4.19        2.77      1.13 o
  -5   9   5        1.20        0.37      1.23 o
  -4   9   5        1.77        2.49      1.44 o
  -3   9   5        1.55        1.42      1.15 o
  -2   9   5        0.13        0.32      1.25 o
  -1   9   5        4.34        3.56      1.27 o
   0   9   5        1.70        0.80      1.17 o
   1   9   5       10.88       12.04      1.28 o
 -14   0   6        5.85       10.33      1.95 o
 -13   0   6        8.28        9.32      1.67 o
 -12   0   6        1.83        2.29      0.84 o
 -11   0   6        1.37        0.22      1.27 o
 -10   0   6       39.58       40.58      1.69 o
  -9   0   6        4.71        5.00      1.48 o
  -8   0   6        0.26        0.75      0.89 o
  -7   0   6       72.43       75.64      1.33 o
  -6   0   6        0.77        1.69      0.71 o
  -5   0   6      389.82      368.20      2.35 o
  -4   0   6       61.61       59.15      0.62 o
  -3   0   6      984.22     1054.26      5.01 o
  -2   0   6       49.50       53.59      0.78 o
  -1   0   6        0.39        0.18      0.41 o
   0   0   6      171.23      176.99      3.92 o
   1   0   6       64.78       59.72      1.30 o
   2   0   6      132.40      137.84      0.98 o
   3   0   6        5.48        5.14      0.38 o
   4   0   6       88.07       81.43      2.80 o
   5   0   6       64.87       64.65      2.07 o
   6   0   6        6.40        4.97      0.79 o
   7   0   6       82.75       76.80      1.97 o
   8   0   6        0.74        0.90      1.23 o
   9   0   6        1.87        1.42      1.28 o
  10   0   6       10.44       15.51      1.69 o
 -14   1   6       15.19       13.44      1.46 o
 -13   1   6        1.06        2.64      1.12 o
 -12   1   6        1.63        0.87      0.83 o
 -11   1   6        2.07        0.55      0.44 o
 -10   1   6       34.83       37.87      0.97 o
  -9   1   6       19.16       20.24      0.87 o
  -8   1   6      159.60      179.05      1.69 o
  -7   1   6        3.08        3.71      0.49 o
  -6   1   6       54.04       64.98      0.81 o
  -5   1   6        9.10       10.35      0.42 o
  -4   1   6     1376.03     1530.38      7.65 o
  -3   1   6        0.50        1.27      0.31 o
  -2   1   6        9.06        9.69      0.32 o
  -1   1   6       23.59       22.73      0.35 o
   0   1   6        1.51        2.04      0.31 o
   1   1   6     1170.41     1267.79      3.47 o
   2   1   6      139.27      151.16      1.00 o
   3   1   6      135.67      129.84      2.04 o
   4   1   6        1.21        0.92      0.34 o
   5   1   6      134.06      136.80      1.04 o
   6   1   6        0.56        0.43      0.52 o
   7   1   6       37.52       27.64      0.71 o
   8   1   6        7.60        5.64      0.83 o
   9   1   6        0.28        0.08      0.86 o
  10   1   6        0.01        0.13      1.00 o
 -14   2   6        1.64        2.16      1.29 o
 -13   2   6        0.00        1.23      0.96 o
 -12   2   6        0.03        0.55      0.90 o
 -11   2   6       14.14       15.33      0.96 o
 -10   2   6        0.54        0.02      0.39 o
  -9   2   6        3.38        3.25      0.49 o
  -8   2   6        3.25        4.75      0.53 o
  -7   2   6        0.00        0.48      0.34 o
  -6   2   6        2.86        2.42      0.39 o
  -5   2   6       13.48       12.99      0.43 o
  -4   2   6       99.46      127.82      0.71 o
  -3   2   6      358.78      399.00      2.52 o
  -2   2   6       21.36       18.82      0.33 o
  -1   2   6       17.03       17.00      0.30 o
   0   2   6      348.82      369.49      1.30 o
   1   2   6      392.71      404.94      1.46 o
   2   2   6        1.79        1.43      0.25 o
   3   2   6      305.32      323.79      2.05 o
   4   2   6        7.98        6.78      0.47 o
   5   2   6        8.75       10.38      0.55 o
   6   2   6        0.14       -0.01      0.54 o
   7   2   6        1.31        0.90      0.66 o
   8   2   6       12.68       10.31      0.88 o
   9   2   6        0.44        0.31      0.94 o
  10   2   6        0.31       -0.08      1.60 o
 -14   3   6        2.65        1.67      1.46 o
 -13   3   6        2.22        1.83      1.06 o
 -12   3   6        2.59        5.02      0.97 o
 -11   3   6        4.27        3.47      1.04 o
 -10   3   6      152.34      171.50      2.28 o
  -9   3   6        5.70        5.86      0.57 o
  -8   3   6      424.07      464.02      3.23 o
  -7   3   6        1.63        1.24      0.52 o
  -6   3   6       43.37       42.55      0.68 o
  -5   3   6       19.32       21.93      0.53 o
  -4   3   6      179.12      201.78      0.95 o
  -3   3   6      145.33      160.70      0.90 o
  -2   3   6      176.13      184.47      1.03 o
  -1   3   6      198.92      188.13      1.26 o
   0   3   6       80.77       77.23      0.64 o
   1   3   6      270.70      274.04      1.13 o
   2   3   6       49.86       44.56      0.52 o
   3   3   6        6.51        6.55      0.35 o
   4   3   6       41.68       40.21      0.74 o
   5   3   6      130.69      127.81      2.39 o
   6   3   6       18.39       18.36      0.70 o
   7   3   6       97.64       88.70      1.56 o
   8   3   6       12.49       13.10      0.87 o
   9   3   6        1.75        2.51      1.20 o
 -13   4   6        0.12        2.27      1.35 o
 -12   4   6        0.20        1.09      1.13 o
 -11   4   6        1.63        1.26      1.02 o
 -10   4   6        4.22        3.53      0.89 o
  -9   4   6       13.31       12.31      0.81 o
  -8   4   6       35.90       35.77      0.81 o
  -7   4   6       50.97       47.48      1.04 o
  -6   4   6       10.92       10.09      0.52 o
  -5   4   6       16.91       12.96      0.52 o
  -4   4   6       57.67       61.17      0.60 o
  -3   4   6        3.19        2.33      0.36 o
  -2   4   6        1.18        1.25      0.33 o
  -1   4   6        5.19        6.98      0.39 o
   0   4   6        3.70        3.52      0.43 o
   1   4   6      210.85      218.96      1.59 o
   2   4   6        0.44        0.45      0.39 o
   3   4   6       25.05       27.84      0.59 o
   4   4   6       28.42       28.95      0.91 o
   5   4   6       82.09       84.14      1.43 o
   6   4   6       34.68       35.24      1.08 o
   7   4   6        1.19        1.55      0.75 o
   8   4   6        1.88        2.43      0.89 o
   9   4   6        1.25        0.76      1.29 o
 -12   5   6        1.15        0.72      1.16 o
 -11   5   6        2.83        1.78      1.07 o
 -10   5   6        0.02        0.89      1.08 o
  -9   5   6        0.66        0.74      0.88 o
  -8   5   6       80.15       93.32      1.95 o
  -7   5   6       48.62       45.06      1.56 o
  -6   5   6      565.85      624.83      9.86 o
  -5   5   6        4.42        4.41      0.67 o
  -4   5   6       68.58       63.24      2.62 o
  -3   5   6        0.98        1.03      0.51 o
  -2   5   6        0.53        1.02      0.48 o
  -1   5   6        3.27        3.34      0.43 o
   0   5   6       11.28        9.95      0.56 o
   1   5   6        0.68        0.84      0.40 o
   2   5   6        9.96        8.78      0.51 o
   3   5   6      388.10      451.66      4.07 o
   4   5   6        0.40        0.16      0.73 o
   5   5   6       68.50       78.70      1.38 o
   6   5   6        0.42        1.70      0.88 o
   7   5   6        3.70        3.31      0.99 o
   8   5   6        0.15        0.26      1.19 o
 -11   6   6        2.61        1.94      1.19 o
 -10   6   6        6.51        6.24      1.17 o
  -9   6   6        4.82        3.76      1.15 o
  -8   6   6       53.06       46.08      1.25 o
  -7   6   6       79.29       75.42      1.80 o
  -6   6   6       33.33       30.68      1.03 o
  -5   6   6       74.83       75.72      1.31 o
  -4   6   6       17.71       18.89      0.86 o
  -3   6   6        1.01        1.65      0.45 o
  -2   6   6        6.24        6.97      0.59 o
  -1   6   6        7.00        6.66      0.58 o
   0   6   6       38.19       36.86      0.91 o
   1   6   6        1.32        1.36      0.61 o
   2   6   6       10.65       11.58      0.73 o
   3   6   6       89.99      101.98      1.48 o
   4   6   6      102.39      104.32      1.75 o
   5   6   6      101.78      106.70      1.96 o
   6   6   6        3.80        3.42      1.13 o
   7   6   6        3.76        2.45      1.21 o
 -10   7   6        1.54        3.20      1.35 o
  -9   7   6        0.58       -0.11      2.18 o
  -8   7   6        0.28        0.88      1.10 o
  -7   7   6        9.72       11.52      1.29 o
  -6   7   6       91.68       85.63      2.84 o
  -5   7   6        2.02        0.28      0.81 o
  -4   7   6        5.72        5.61      0.95 o
  -3   7   6        0.50        0.15      0.90 o
  -2   7   6       15.93       15.27      1.00 o
  -1   7   6        9.37        8.58      0.94 o
   0   7   6        5.27        5.14      0.78 o
   1   7   6        2.13        2.95      0.79 o
   2   7   6        2.96        3.01      0.85 o
   3   7   6       56.71       59.83      1.29 o
   4   7   6        2.11        2.23      1.04 o
   5   7   6        0.00        0.82      1.77 o
  -8   8   6        0.03       -0.07      1.41 o
  -7   8   6        2.47        0.42      1.48 o
  -6   8   6       13.85       12.57      1.38 o
  -5   8   6        0.03        0.60      1.23 o
  -4   8   6        3.40        5.07      1.20 o
  -3   8   6        1.27        1.60      0.98 o
  -2   8   6        9.98        8.36      1.04 o
  -1   8   6       11.49       13.89      1.12 o
   0   8   6        2.46        3.50      0.95 o
   1   8   6        0.17        1.18      0.88 o
   2   8   6        0.08        0.43      0.97 o
   3   8   6        2.69        3.61      1.43 o
  -3   9   6        1.12        2.57      1.42 o
  -2   9   6        4.83        2.38      1.25 o
 -14   1   7        0.14       -0.06      1.25 o
 -13   1   7        0.16       -0.01      1.09 o
 -12   1   7        0.88        0.43      1.13 o
 -11   1   7        0.96        0.51      0.89 o
 -10   1   7       23.90       26.05      1.30 o
  -9   1   7        0.46        0.22      0.78 o
  -8   1   7       94.81      108.88      1.16 o
  -7   1   7       11.87       12.72      0.62 o
  -6   1   7       45.05       45.19      0.83 o
  -5   1   7        5.01        5.44      0.45 o
  -4   1   7      153.86      167.90      1.37 o
  -3   1   7       78.67       85.10      0.83 o
  -2   1   7        3.37        2.27      0.25 o
  -1   1   7      211.56      206.30      1.30 o
   0   1   7       31.37       27.47      0.46 o
   1   1   7       62.25       65.39      0.66 o
   2   1   7        0.04        0.37      0.31 o
   3   1   7        8.89        8.12      0.37 o
   4   1   7       17.66       11.85      0.89 o
   5   1   7       16.89       14.15      0.56 o
   6   1   7        0.41        1.00      0.59 o
   7   1   7        0.34        0.63      0.70 o
   8   1   7        6.34        5.04      0.83 o
   9   1   7        0.00       -0.06      1.11 o
 -14   2   7        4.11        4.54      1.59 o
 -13   2   7        1.91        0.61      0.99 o
 -12   2   7        0.46        0.47      1.04 o
 -11   2   7        3.38        2.30      0.91 o
 -10   2   7       19.18       17.21      1.01 o
  -9   2   7        1.15        0.51      0.49 o
  -8   2   7       43.77       40.02      0.90 o
  -7   2   7       39.99       37.20      0.67 o
  -6   2   7        0.78        1.21      0.38 o
  -5   2   7       17.85       15.12      0.47 o
  -4   2   7      123.34      133.35      1.54 o
  -3   2   7      123.32      139.07      0.88 o
  -2   2   7       38.99       37.69      0.41 o
  -1   2   7        1.52        0.68      0.26 o
   0   2   7       39.94       36.52      0.64 o
   1   2   7       69.24       74.21      0.59 o
   2   2   7       24.05       21.90      0.49 o
   3   2   7       30.01       30.33      0.79 o
   4   2   7        0.28        0.43      0.49 o
   5   2   7        1.50        1.14      0.31 o
   6   2   7       45.99       41.80      0.91 o
   7   2   7        0.95       -0.04      0.72 o
   8   2   7        0.54       -0.04      0.87 o
   9   2   7        0.27        1.00      1.07 o
 -14   3   7        2.14        2.87      1.48 o
 -13   3   7        1.02        3.84      1.06 o
 -12   3   7        3.06        3.55      1.09 o
 -11   3   7       14.73       14.23      1.06 o
 -10   3   7        0.04        0.03      0.81 o
  -9   3   7       19.17       16.93      0.76 o
  -8   3   7       27.39       24.99      0.71 o
  -7   3   7      101.59       86.86      1.00 o
  -6   3   7        5.03        4.60      0.49 o
  -5   3   7       37.44       34.41      0.58 o
  -4   3   7        6.85        9.52      0.45 o
  -3   3   7        0.01        0.15      0.30 o
  -2   3   7       43.08       41.66      0.55 o
  -1   3   7       10.74        8.93      0.38 o
   0   3   7       25.55       27.22      0.55 o
   1   3   7        4.02        2.15      0.41 o
   2   3   7       76.34       74.82      0.95 o
   3   3   7      347.34      356.72      5.00 o
   4   3   7       25.09       27.31      0.79 o
   5   3   7        0.78        1.31      0.49 o
   6   3   7        0.68        1.61      0.69 o
   7   3   7        0.83        2.26      0.71 o
   8   3   7        0.17        1.19      0.98 o
   9   3   7        5.39       10.38      1.31 o
 -13   4   7        1.49        2.13      1.18 o
 -12   4   7        3.97        3.21      1.23 o
 -11   4   7        2.04        1.26      1.12 o
 -10   4   7        0.40        1.75      0.90 o
  -9   4   7        0.84        1.15      0.83 o
  -8   4   7      394.22      427.72      5.48 o
  -7   4   7       12.02       10.46      0.67 o
  -6   4   7        3.03        3.21      0.55 o
  -5   4   7        3.19        1.69      0.34 o
  -4   4   7       23.46       26.15      0.51 o
  -3   4   7       29.71       27.65      0.52 o
  -2   4   7        0.04        0.40      0.38 o
  -1   4   7      178.47      172.31      1.83 o
   0   4   7       36.69       34.89      0.82 o
   1   4   7        0.27        0.70      0.48 o
   2   4   7        3.08        3.17      0.54 o
   3   4   7      128.51      139.70      2.43 o
   4   4   7       30.12       27.75      0.83 o
   5   4   7        7.14        7.80      0.72 o
   6   4   7        3.28        3.21      0.82 o
   7   4   7        3.52        4.75      0.96 o
   8   4   7        0.05        1.15      1.41 o
 -12   5   7        4.06        5.82      1.22 o
 -11   5   7        1.78        2.40      1.22 o
 -10   5   7       14.37       12.85      1.29 o
  -9   5   7        8.03        7.74      1.05 o
  -8   5   7        3.00        3.86      1.12 o
  -7   5   7       48.50       43.74      1.28 o
  -6   5   7       15.38       14.36      0.89 o
  -5   5   7       15.83       11.36      0.89 o
  -4   5   7        0.54        1.13      0.49 o
  -3   5   7        2.24        2.05      0.57 o
  -2   5   7       14.00       12.30      0.52 o
  -1   5   7        2.08        4.13      0.53 o
   0   5   7       13.72       14.99      0.65 o
   1   5   7       86.95       84.19      1.02 o
   2   5   7       14.96       17.23      0.66 o
   3   5   7      191.88      219.59      2.65 o
   4   5   7        7.63        7.93      0.83 o
   5   5   7       26.42       28.85      1.12 o
   6   5   7        0.99        0.46      1.05 o
   7   5   7        0.22        0.59      1.38 o
 -11   6   7        0.11        0.80      1.49 o
 -10   6   7        0.15       -0.07      1.36 o
  -9   6   7        0.38        0.87      1.26 o
  -8   6   7        2.00        1.42      1.01 o
  -7   6   7        1.88        1.04      0.94 o
  -6   6   7       14.37       14.32      1.06 o
  -5   6   7        3.94        3.22      0.91 o
  -4   6   7        2.48        3.00      0.78 o
  -3   6   7        0.23        1.09      0.70 o
  -2   6   7       16.52       17.14      0.96 o
  -1   6   7        0.54        0.27      0.68 o
   0   6   7       16.39       15.15      0.77 o
   1   6   7       35.68       37.58      0.95 o
   2   6   7       10.74       12.10      0.81 o
   3   6   7        8.18        9.61      1.03 o
   4   6   7        1.26        2.60      0.98 o
   5   6   7        9.75        9.16      1.18 o
   6   6   7        5.29        3.79      1.19 o
  -9   7   7        0.45        1.92      1.66 o
  -8   7   7       20.28       20.81      1.38 o
  -7   7   7       11.12       11.69      1.35 o
  -6   7   7       61.60       64.47      2.60 o
  -5   7   7       27.36       26.88      1.26 o
  -4   7   7       25.09       25.76      1.22 o
  -3   7   7        0.00       -0.05      0.91 o
  -2   7   7       11.83       12.38      1.02 o
  -1   7   7        8.52        9.35      0.88 o
   0   7   7        2.32        1.83      0.87 o
   1   7   7        1.01        0.37      0.88 o
   2   7   7       13.58       13.86      1.14 o
   3   7   7        0.09        1.81      1.05 o
   4   7   7        7.38        8.43      1.26 o
  -7   8   7        0.15        1.00      1.67 o
  -6   8   7        0.25       -0.10      1.91 o
  -5   8   7        1.28        1.96      1.44 o
  -4   8   7        2.21        1.44      1.05 o
  -3   8   7        1.27       -0.05      1.04 o
  -2   8   7        0.57        2.07      1.03 o
  -1   8   7       18.01       17.22      1.19 o
   0   8   7        3.21        0.93      0.99 o
   1   8   7        2.43        1.54      1.03 o
   2   8   7        3.70        4.09      1.26 o
 -14   0   8        2.30        3.01      1.77 o
 -13   0   8        0.25        1.56      2.55 o
 -12   0   8        0.83        2.38      1.53 o
 -11   0   8        7.67        8.54      1.72 o
 -10   0   8        2.44        1.42      1.47 o
  -9   0   8       21.98       23.22      1.72 o
  -8   0   8       19.63       18.78      1.49 o
  -7   0   8       10.66        9.90      0.86 o
  -6   0   8      382.90      460.72      3.08 o
  -5   0   8       81.80       84.47      2.63 o
  -4   0   8        1.43        0.32      0.56 o
  -3   0   8       78.85       78.53      1.07 o
  -2   0   8       49.49       48.82      0.85 o
  -1   0   8        0.34        0.35      0.35 o
   0   0   8       30.91       31.49      0.68 o
   1   0   8      225.18      233.55      2.79 o
   2   0   8        5.56        4.56      0.73 o
   3   0   8        1.84        1.85      0.63 o
   4   0   8        9.00        6.31      0.74 o
   5   0   8        2.75        1.07      1.25 o
   6   0   8       67.55       55.49      1.55 o
   7   0   8        0.13        1.16      1.02 o
   8   0   8        0.82       -0.06      1.28 o
 -14   1   8        0.00        0.43      1.24 o
 -13   1   8        0.01       -0.06      1.21 o
 -12   1   8        4.15        3.89      1.20 o
 -11   1   8        6.94       10.01      1.27 o
 -10   1   8      222.34      286.62      3.16 o
  -9   1   8        0.49        0.40      0.87 o
  -8   1   8       18.45       16.03      0.78 o
  -7   1   8        0.06        0.09      0.60 o
  -6   1   8       68.80       67.13      1.78 o
  -5   1   8      317.73      348.65      3.78 o
  -4   1   8       12.80       14.04      0.47 o
  -3   1   8       12.83        8.37      0.36 o
  -2   1   8       18.58       17.12      0.47 o
  -1   1   8       83.03       68.18      0.74 o
   0   1   8       27.40       21.17      0.68 o
   1   1   8      392.04      419.18      1.71 o
   2   1   8       18.95       16.25      0.59 o
   3   1   8       37.80       36.23      0.65 o
   4   1   8        2.93        1.98      0.46 o
   5   1   8      121.28      105.74      1.32 o
   6   1   8        8.29        8.49      0.79 o
   7   1   8        0.48        1.33      0.76 o
   8   1   8        2.05        2.02      0.88 o
 -14   2   8        0.00        0.92      1.57 o
 -13   2   8        0.57       -0.06      1.39 o
 -12   2   8        9.03        9.55      1.04 o
 -11   2   8        5.30        5.40      0.96 o
 -10   2   8       86.33       87.50      1.45 o
  -9   2   8       60.16       65.83      1.17 o
  -8   2   8       87.79       81.06      2.64 o
  -7   2   8       26.81       23.01      0.73 o
  -6   2   8       29.48       31.63      0.72 o
  -5   2   8       13.23       13.13      0.60 o
  -4   2   8        1.90        2.49      0.41 o
  -3   2   8        8.10        8.09      0.37 o
  -2   2   8        0.10        0.31      0.33 o
  -1   2   8       51.97       57.50      0.76 o
   0   2   8       91.71       89.47      0.87 o
   1   2   8        6.01        6.20      0.63 o
   2   2   8      126.33      127.47      1.20 o
   3   2   8       10.33        9.51      0.56 o
   4   2   8        0.90        1.38      0.53 o
   5   2   8        0.06        0.96      0.65 o
   6   2   8        0.00       -0.04      0.72 o
   7   2   8        0.96        0.04      0.84 o
   8   2   8        0.92        1.60      1.10 o
 -13   3   8        0.48        0.84      1.37 o
 -12   3   8        0.28        0.25      0.91 o
 -11   3   8        0.08        1.46      0.88 o
 -10   3   8       27.47       34.11      1.16 o
  -9   3   8       24.81       25.04      0.98 o
  -8   3   8       88.85      102.46      1.97 o
  -7   3   8        6.75        4.80      0.58 o
  -6   3   8       33.58       34.18      0.76 o
  -5   3   8        3.15        2.60      0.57 o
  -4   3   8        9.76       10.11      0.44 o
  -3   3   8        5.87        4.82      0.38 o
  -2   3   8        1.86        2.66      0.40 o
  -1   3   8      281.32      275.89      1.86 o
   0   3   8       36.25       33.92      0.73 o
   1   3   8      949.92     1063.80      5.61 o
   2   3   8        4.41        4.59      0.51 o
   3   3   8       25.37       24.86      1.08 o
   4   3   8        3.26        3.17      0.63 o
   5   3   8        7.32        7.75      0.69 o
   6   3   8        0.42        1.22      0.74 o
   7   3   8        0.93       -0.05      1.06 o
   8   3   8        0.00        1.09      1.51 o
 -13   4   8        0.61        0.13      1.64 o
 -12   4   8        0.06        0.84      1.69 o
 -11   4   8        0.01       -0.05      1.26 o
 -10   4   8       60.22       57.30      1.42 o
  -9   4   8        0.35        0.32      0.95 o
  -8   4   8        0.15        0.30      0.72 o
  -7   4   8        1.49        0.70      0.65 o
  -6   4   8        0.17       -0.03      0.60 o
  -5   4   8       16.67       19.26      0.64 o
  -4   4   8        1.30        1.35      0.49 o
  -3   4   8        0.03        0.17      0.51 o
  -2   4   8       18.83       17.58      0.60 o
  -1   4   8        8.16        5.51      0.61 o
   0   4   8       17.04       16.01      0.65 o
   1   4   8       95.75      102.89      1.10 o
   2   4   8       24.89       21.76      0.90 o
   3   4   8        0.61        0.98      0.51 o
   4   4   8        5.25        5.68      0.78 o
   5   4   8        0.88        0.20      0.77 o
   6   4   8        1.45        0.76      0.87 o
   7   4   8        0.23        0.84      1.42 o
 -12   5   8       12.45       11.42      1.51 o
 -11   5   8        2.35        1.65      1.24 o
 -10   5   8        0.04        1.19      1.09 o
  -9   5   8       18.22       17.98      1.18 o
  -8   5   8        0.18       -0.05      0.98 o
  -7   5   8        8.12        6.80      1.01 o
  -6   5   8       22.73       25.04      0.81 o
  -5   5   8        0.06       -0.03      0.62 o
  -4   5   8       32.69       35.20      0.82 o
  -3   5   8       64.85       60.46      1.15 o
  -2   5   8       59.27       53.17      1.04 o
  -1   5   8       57.01       56.58      1.05 o
   0   5   8        0.03       -0.04      0.74 o
   1   5   8        0.02        0.13      0.72 o
   2   5   8       24.82       23.68      0.88 o
   3   5   8       43.99       46.03      1.06 o
   4   5   8       17.40       18.72      1.00 o
   5   5   8       30.67       31.75      1.96 o
   6   5   8        1.06        1.86      1.26 o
 -11   6   8        0.39        2.86      2.44 o
 -10   6   8        0.08        1.42      1.55 o
  -9   6   8        6.13        3.28      1.29 o
  -8   6   8       29.28       26.39      1.22 o
  -7   6   8        0.69        1.36      1.02 o
  -6   6   8        6.69        4.62      1.08 o
  -5   6   8        5.86        5.87      1.06 o
  -4   6   8       12.26       11.86      1.00 o
  -3   6   8        0.58        0.97      0.95 o
  -2   6   8       24.28       26.38      1.04 o
  -1   6   8       51.17       51.89      1.19 o
   0   6   8        2.49        1.37      0.76 o
   1   6   8       26.97       26.73      0.98 o
   2   6   8        1.85        3.83      0.92 o
   3   6   8        0.39       -0.05      0.96 o
   4   6   8        0.24        0.19      1.14 o
   5   6   8        0.11        0.90      1.34 o
  -9   7   8        4.91        3.38      1.32 o
  -8   7   8        8.21        6.30      1.39 o
  -7   7   8        0.42       -0.04      2.21 o
  -6   7   8       12.91       15.80      1.37 o
  -5   7   8        0.55        0.41      1.05 o
  -4   7   8        1.39        1.59      1.01 o
  -3   7   8       17.70       16.27      1.11 o
  -2   7   8        4.57        3.26      0.99 o
  -1   7   8        0.19       -0.05      0.98 o
   0   7   8        0.00       -0.05      0.96 o
   1   7   8        1.26        1.01      1.06 o
   2   7   8        3.41        4.09      1.18 o
   3   7   8       15.09       15.37      1.45 o
  -6   8   8        0.95        1.17      1.54 o
  -5   8   8        0.10        1.07      1.66 o
  -4   8   8        0.53        0.30      1.40 o
  -3   8   8        5.33        3.18      1.13 o
  -2   8   8        0.00        0.73      1.11 o
  -1   8   8        3.11        4.13      1.20 o
   0   8   8        0.42       -0.06      1.28 o
 -14   1   9        0.19        1.16      1.30 o
 -13   1   9        0.05        0.14      1.16 o
 -12   1   9        0.00        0.59      1.13 o
 -11   1   9        0.83        1.22      1.10 o
 -10   1   9       24.95       31.55      1.18 o
  -9   1   9       34.76       32.03      1.09 o
  -8   1   9        0.76        0.21      0.75 o
  -7   1   9        2.82        1.88      0.67 o
  -6   1   9        0.60        0.15      0.49 o
  -5   1   9       60.19       65.95      1.23 o
  -4   1   9        4.93        5.37      0.48 o
  -3   1   9       15.14       14.83      0.58 o
  -2   1   9       33.57       32.74      0.70 o
  -1   1   9      103.65      109.06      1.48 o
   0   1   9       20.87       18.41      0.63 o
   1   1   9       85.77       82.68      1.32 o
   2   1   9       22.33       21.75      0.62 o
   3   1   9       21.21       21.70      0.76 o
   4   1   9       13.78       13.03      0.79 o
   5   1   9        0.05        0.55      0.83 o
   6   1   9        3.33        3.33      0.84 o
   7   1   9        3.04        3.95      0.89 o
 -14   2   9        0.69        0.88      1.52 o
 -13   2   9        0.53        3.27      1.22 o
 -12   2   9        3.32        2.74      1.07 o
 -11   2   9        7.35        5.64      1.05 o
 -10   2   9       76.39       80.77      1.42 o
  -9   2   9       13.32       10.82      0.92 o
  -8   2   9       12.22        8.98      0.53 o
  -7   2   9       21.70       20.93      0.81 o
  -6   2   9       38.64       39.52      0.90 o
  -5   2   9        1.95        2.41      0.58 o
  -4   2   9        3.96        3.16      0.38 o
  -3   2   9        0.06       -0.01      0.49 o
  -2   2   9        0.32       -0.01      0.35 o
  -1   2   9        1.31        1.38      0.54 o
   0   2   9       44.13       46.09      1.00 o
   1   2   9      228.26      241.77      1.85 o
   2   2   9        2.45        2.30      0.60 o
   3   2   9        6.00        5.21      0.73 o
   4   2   9       25.57       25.45      0.93 o
   5   2   9        0.06       -0.04      0.77 o
   6   2   9        2.73        1.16      0.86 o
   7   2   9        1.06        2.97      0.94 o
 -13   3   9        0.15        0.73      1.31 o
 -12   3   9        1.18        1.47      1.04 o
 -11   3   9        0.20        0.16      0.95 o
 -10   3   9       70.25       72.88      1.45 o
  -9   3   9        6.40        4.21      0.87 o
  -8   3   9        7.08        7.03      0.80 o
  -7   3   9       17.45       15.14      0.81 o
  -6   3   9        9.85        9.71      0.60 o
  -5   3   9        1.76        2.55      0.58 o
  -4   3   9        0.07        0.25      0.43 o
  -3   3   9       94.74       81.53      0.92 o
  -2   3   9        9.41        9.71      0.49 o
  -1   3   9       36.72       41.35      0.82 o
   0   3   9        0.03        0.88      0.68 o
   1   3   9        0.00       -0.03      0.63 o
   2   3   9        3.17        2.44      0.80 o
   3   3   9       15.46       15.89      0.73 o
   4   3   9        1.83        1.57      0.75 o
   5   3   9        0.04        0.62      0.80 o
   6   3   9        0.27        0.66      0.95 o
   7   3   9        1.65        2.49      1.12 o
 -12   4   9        5.07        3.43      1.19 o
 -11   4   9        2.47        1.70      1.07 o
 -10   4   9        2.95        5.59      1.09 o
  -9   4   9       14.00       11.33      0.85 o
  -8   4   9        4.75        6.59      0.81 o
  -7   4   9        6.76        4.66      0.82 o
  -6   4   9        5.16        4.87      0.87 o
  -5   4   9        9.27        8.10      0.64 o
  -4   4   9       56.33       50.59      0.90 o
  -3   4   9       12.49       10.58      0.61 o
  -2   4   9       17.94       19.24      0.74 o
  -1   4   9       31.02       28.89      0.87 o
   0   4   9        5.44        5.15      0.78 o
   1   4   9       42.09       37.46      0.89 o
   2   4   9       20.44       19.49      0.80 o
   3   4   9        3.15        3.41      0.76 o
   4   4   9        0.68        0.84      0.82 o
   5   4   9        3.16        4.19      0.92 o
   6   4   9        0.98        2.19      1.23 o
 -11   5   9        0.01       -0.04      1.42 o
 -10   5   9        1.52       -0.05      1.09 o
  -9   5   9        0.06        0.95      1.12 o
  -8   5   9        3.48        3.70      1.02 o
  -7   5   9        5.81        4.82      1.00 o
  -6   5   9       10.65       10.48      0.87 o
  -5   5   9        0.02        1.00      0.83 o
  -4   5   9        8.68        8.25      1.07 o
  -3   5   9       65.69       61.08      1.42 o
  -2   5   9        1.61        1.59      0.81 o
  -1   5   9       29.52       29.13      0.97 o
   0   5   9        0.22        0.08      0.74 o
   1   5   9        0.41        0.90      0.68 o
   2   5   9        0.40       -0.04      0.84 o
   3   5   9        6.00        7.35      0.89 o
   4   5   9        8.09       10.56      0.97 o
   5   5   9        1.61        1.70      1.02 o
 -10   6   9        6.58       10.46      1.52 o
  -9   6   9        2.67        1.74      1.21 o
  -8   6   9       10.81       11.85      1.23 o
  -7   6   9        1.80        0.65      1.07 o
  -6   6   9        9.16        9.82      1.17 o
  -5   6   9        2.67        3.64      1.08 o
  -4   6   9        0.08        0.32      1.03 o
  -3   6   9        4.22        3.82      0.96 o
  -2   6   9        4.83        4.07      0.90 o
  -1   6   9        1.09        0.43      0.89 o
   0   6   9        3.94        2.59      0.84 o
   1   6   9       12.13       12.99      1.01 o
   2   6   9        5.36        5.71      1.04 o
   3   6   9        0.86        1.08      1.41 o
  -8   7   9        0.17        1.65      1.54 o
  -7   7   9        4.46        6.48      1.34 o
  -6   7   9        0.04        0.18      1.13 o
  -5   7   9        2.14        2.87      1.10 o
  -4   7   9        0.01        0.54      1.01 o
  -3   7   9        8.13        9.44      1.08 o
  -2   7   9        0.20        0.22      0.95 o
  -1   7   9        1.50        1.53      0.92 o
   0   7   9        8.71        7.06      1.07 o
   1   7   9       45.26       54.18      1.78 o
 -13   0  10        1.65        4.84      1.47 o
 -12   0  10      158.26      194.57      3.36 o
 -11   0  10       23.54       29.63      1.71 o
 -10   0  10       91.84       98.13      2.36 o
  -9   0  10       18.21       15.95      1.35 o
  -8   0  10        0.09       -0.02      0.90 o
  -7   0  10       29.11       26.84      1.72 o
  -6   0  10        0.06       -0.02      0.47 o
  -5   0  10        1.77        1.40      0.79 o
  -4   0  10       19.99       19.40      0.92 o
  -3   0  10        1.04        0.64      0.78 o
  -2   0  10       66.18       54.16      2.43 o
  -1   0  10      118.50      136.48      3.02 o
   0   0  10      262.13      289.12      2.53 o
   1   0  10        6.73        6.58      0.67 o
   2   0  10        4.67        4.13      0.90 o
   3   0  10       19.04       13.00      1.23 o
   4   0  10       10.30        7.15      1.18 o
   5   0  10        1.93        1.79      1.39 o
   6   0  10        2.85        3.06      2.48 o
 -13   1  10        3.00        2.89      1.14 o
 -12   1  10        9.59       15.57      1.38 o
 -11   1  10       42.94       46.08      1.59 o
 -10   1  10       28.06       31.69      1.20 o
  -9   1  10        5.24        3.83      0.86 o
  -8   1  10        3.02        1.99      0.75 o
  -7   1  10        6.61        5.55      0.46 o
  -6   1  10        2.28        1.68      0.41 o
  -5   1  10        2.82        3.37      0.51 o
  -4   1  10        0.01        0.24      0.40 o
  -3   1  10       13.31       10.85      0.60 o
  -2   1  10        3.18        2.52      0.37 o
  -1   1  10      856.30      977.66      7.64 o
   0   1  10       25.76       18.67      2.45 o
   1   1  10        0.00        0.12      0.53 o
   2   1  10        2.29        2.92      0.74 o
   3   1  10       12.59       13.69      0.89 o
   4   1  10       11.30        9.14      0.96 o
   5   1  10        0.34        0.52      0.95 o
   6   1  10        0.08        1.23      1.16 o
 -13   2  10        0.56        0.08      1.45 o
 -12   2  10       32.62       34.58      1.42 o
 -11   2  10        0.05        0.06      1.03 o
 -10   2  10        1.03        0.79      0.90 o
  -9   2  10        1.82        0.36      0.82 o
  -8   2  10       16.21       16.86      0.87 o
  -7   2  10        3.55        4.64      0.71 o
  -6   2  10        0.16        0.32      0.70 o
  -5   2  10       16.61       12.09      0.75 o
  -4   2  10        1.42        1.76      0.56 o
  -3   2  10        0.41        0.69      0.51 o
  -2   2  10       25.62       20.80      1.19 o
  -1   2  10      229.53      251.24      4.41 o
   0   2  10        1.73        1.21      0.78 o
   1   2  10        0.87        1.11      0.92 o
   2   2  10        0.85        0.09      0.80 o
   3   2  10        8.31        8.24      0.87 o
   4   2  10        8.66        9.99      1.01 o
   5   2  10        0.42        1.70      1.00 o
   6   2  10        5.52        7.02      1.10 o
 -13   3  10        0.07        1.53      1.40 o
 -12   3  10        0.47        2.37      1.09 o
 -11   3  10        5.67        5.86      1.01 o
 -10   3  10        0.41        2.72      0.88 o
  -9   3  10        0.31        0.75      0.81 o
  -8   3  10        6.60        7.49      0.83 o
  -7   3  10       31.12       32.16      1.04 o
  -6   3  10        8.41        9.06      0.88 o
  -5   3  10       19.32       15.69      0.70 o
  -4   3  10        5.55        4.55      0.68 o
  -3   3  10        2.56        2.13      0.55 o
  -2   3  10        3.02        3.41      0.66 o
  -1   3  10        0.52        0.81      0.74 o
   0   3  10       26.50       22.41      0.96 o
   1   3  10        8.97        9.23      0.93 o
   2   3  10        1.21        1.14      0.84 o
   3   3  10       44.58       47.30      1.29 o
   4   3  10        0.20        0.14      0.87 o
   5   3  10        4.20        4.66      1.09 o
 -12   4  10        0.27        0.16      1.26 o
 -11   4  10        0.47        1.94      1.06 o
 -10   4  10        0.25       -0.03      0.91 o
  -9   4  10        0.01        0.24      0.86 o
  -8   4  10       14.51       13.10      0.86 o
  -7   4  10       13.29       13.59      0.99 o
  -6   4  10        9.10        9.88      0.88 o
  -5   4  10       14.50       12.54      0.94 o
  -4   4  10       17.46       15.36      0.93 o
  -3   4  10        7.99        8.96      0.84 o
  -2   4  10        3.77        4.16      0.80 o
  -1   4  10       24.50       25.81      0.89 o
   0   4  10        4.38        4.14      0.75 o
   1   4  10        0.91        0.57      0.82 o
   2   4  10        2.66        1.43      0.92 o
   3   4  10        4.24        5.46      0.94 o
   4   4  10        1.94        1.16      0.94 o
   5   4  10        4.74        7.22      1.29 o
 -11   5  10        0.12        0.45      1.27 o
 -10   5  10        0.18        0.55      1.08 o
  -9   5  10        6.15        6.02      1.16 o
  -8   5  10        3.01        3.82      1.07 o
  -7   5  10        1.68        2.70      1.05 o
  -6   5  10       13.45       13.26      1.22 o
  -5   5  10        1.03        0.62      0.92 o
  -4   5  10       12.91       12.86      1.36 o
  -3   5  10       40.60       35.63      1.18 o
  -2   5  10        5.55        4.20      0.84 o
  -1   5  10       15.76       17.61      0.89 o
   0   5  10        0.88        0.93      0.76 o
   1   5  10        0.43        0.19      0.87 o
   2   5  10        2.98        2.80      0.90 o
   3   5  10        0.07        0.59      1.09 o
  -9   6  10        0.01       -0.08      1.53 o
  -8   6  10        1.25        0.54      1.19 o
  -7   6  10        1.07        0.68      1.20 o
  -6   6  10        0.03       -0.06      1.17 o
  -5   6  10       31.83       25.68      1.48 o
  -4   6  10        6.70        5.37      1.16 o
  -3   6  10        0.04       -0.05      0.98 o
  -2   6  10        0.85        0.44      1.01 o
  -1   6  10        2.02        2.41      0.92 o
   0   6  10        2.74        4.43      1.02 o
   1   6  10        0.01        2.03      1.03 o
   2   6  10        3.70        3.69      1.20 o
  -6   7  10        0.21        1.21      1.63 o
  -5   7  10        0.03        0.74      1.14 o
  -4   7  10        0.34        1.94      1.21 o
  -3   7  10       11.22        9.96      1.18 o
  -2   7  10        1.56        2.09      1.08 o
  -1   7  10        1.44        1.87      1.13 o
 -13   1  11        1.67        1.29      1.34 o
 -12   1  11        4.20        3.50      1.43 o
 -11   1  11        8.51        7.68      1.24 o
 -10   1  11        0.15       -0.05      1.03 o
  -9   1  11        2.89        3.60      0.96 o
  -8   1  11        0.01        0.00      0.92 o
  -7   1  11        3.55        3.51      0.69 o
  -6   1  11        5.11        4.73      0.70 o
  -5   1  11       15.28       15.97      0.59 o
  -4   1  11        2.97        2.71      0.64 o
  -3   1  11       11.74       12.05      0.78 o
  -2   1  11       33.73       33.73      1.11 o
  -1   1  11       94.89      104.07      1.86 o
   0   1  11        1.98        1.65      0.85 o
   1   1  11        0.45        1.36      0.89 o
   2   1  11       17.77       18.15      1.08 o
   3   1  11        0.36        2.19      1.18 o
   4   1  11        0.00        0.02      1.25 o
   5   1  11        0.84        0.66      1.20 o
 -12   2  11       35.64       43.32      1.68 o
 -11   2  11        4.01        0.65      1.20 o
 -10   2  11        0.19       -0.05      1.03 o
  -9   2  11        2.77        3.82      0.84 o
  -8   2  11        0.38        0.44      0.89 o
  -7   2  11        1.42        1.00      0.84 o
  -6   2  11        6.86        8.76      1.09 o
  -5   2  11       32.87       29.33      0.96 o
  -4   2  11        5.25        7.43      0.71 o
  -3   2  11       70.12       76.01      1.41 o
  -2   2  11        0.81        1.44      0.90 o
  -1   2  11        3.97        1.30      0.85 o
   0   2  11       21.92       20.71      1.17 o
   1   2  11       28.62       26.57      1.23 o
   2   2  11        0.31        0.36      1.06 o
   3   2  11        0.96        1.16      0.98 o
   4   2  11        0.23        1.29      1.11 o
 -12   3  11        0.54        1.17      1.27 o
 -11   3  11        3.54        2.37      1.18 o
 -10   3  11        1.94        2.58      1.01 o
  -9   3  11        9.49        9.24      1.12 o
  -8   3  11        0.08        0.06      1.06 o
  -7   3  11       13.12       10.40      0.99 o
  -6   3  11       16.47       14.47      1.03 o
  -5   3  11        0.22        0.46      0.79 o
  -4   3  11        5.68        5.14      0.78 o
  -3   3  11       17.80       17.87      0.79 o
  -2   3  11        8.00        7.35      0.78 o
  -1   3  11       20.84       20.83      0.99 o
   0   3  11        2.24        1.52      0.93 o
   1   3  11        1.67        1.12      1.00 o
   2   3  11        5.95        5.67      1.13 o
   3   3  11        6.76       10.63      1.07 o
   4   3  11       10.48        9.02      1.21 o
 -11   4  11        0.22        2.08      1.40 o
 -10   4  11        6.07        5.63      1.22 o
  -9   4  11        0.53        0.57      1.18 o
  -8   4  11       15.43       15.13      1.23 o
  -7   4  11        3.42        2.14      0.92 o
  -6   4  11        2.80        2.66      0.88 o
  -5   4  11       57.38       49.13      1.30 o
  -4   4  11        6.71        5.98      0.84 o
  -3   4  11        5.37        4.15      0.83 o
  -2   4  11        0.00       -0.04      0.86 o
  -1   4  11        3.47        3.96      0.77 o
   0   4  11        4.99        7.39      1.01 o
   1   4  11        2.06        1.65      1.08 o
   2   4  11        3.09        2.90      1.01 o
   3   4  11        3.37        4.82      1.06 o
 -10   5  11        0.95       -0.07      1.40 o
  -9   5  11        3.63        3.26      1.13 o
  -8   5  11        0.13        0.28      1.06 o
  -7   5  11        5.22        4.98      1.05 o
  -6   5  11        0.86        1.66      1.04 o
  -5   5  11        2.65        2.60      1.04 o
  -4   5  11        0.22       -0.05      1.06 o
  -3   5  11        0.34       -0.05      0.97 o
  -2   5  11        2.69        1.98      0.89 o
  -1   5  11        0.92        0.37      1.00 o
   0   5  11        0.26       -0.05      1.02 o
   1   5  11        6.38        9.50      1.22 o
   2   5  11        0.00       -0.06      1.24 o
  -7   6  11        0.08       -0.07      1.46 o
  -6   6  11        0.55        2.60      1.37 o
  -5   6  11        0.53        1.35      1.38 o
  -4   6  11        0.03       -0.09      1.71 o
  -3   6  11        4.85        5.43      1.02 o
  -2   6  11        1.56        0.88      1.08 o
  -1   6  11        6.52        6.14      1.19 o
 -12   0  12        3.05        1.44      1.94 o
 -11   0  12        3.80        3.68      2.66 o
 -10   0  12        0.10       -0.08      1.56 o
  -9   0  12        5.81        8.07      1.56 o
  -8   0  12        7.93       14.22      2.20 o
  -7   0  12        0.26        2.33      1.93 o
  -6   0  12        5.03        5.28      1.17 o
  -5   0  12        0.33        1.23      1.00 o
  -4   0  12        1.01       -0.07      1.31 o
  -3   0  12      584.15      683.39     12.07 o
  -2   0  12       27.13       29.57      1.85 o
  -1   0  12       30.32       27.71      1.64 o
   0   0  12        0.03        0.60      1.47 o
   1   0  12        2.18        3.01      1.40 o
   2   0  12        1.47        1.17      1.61 o
   3   0  12        3.03        7.77      1.76 o
 -12   1  12        5.53        3.20      1.44 o
 -11   1  12        0.01       -0.06      1.15 o
 -10   1  12        1.40        1.02      1.09 o
  -9   1  12        0.55        0.52      1.29 o
  -8   1  12        0.63        0.96      1.11 o
  -7   1  12       21.01       24.53      1.37 o
  -6   1  12        4.16        4.22      0.81 o
  -5   1  12        3.63        3.25      0.73 o
  -4   1  12       12.25       13.19      0.88 o
  -3   1  12        0.11        0.79      1.08 o
  -2   1  12       76.59       76.44      1.52 o
  -1   1  12        0.35        1.19      0.89 o
   0   1  12        0.44        0.31      0.87 o
   1   1  12        5.06        6.16      1.01 o
   2   1  12        0.40        0.09      1.28 o
   3   1  12        2.53        1.86      1.25 o
 -12   2  12        4.79        5.11      1.45 o
 -11   2  12        1.79        0.17      1.32 o
 -10   2  12        0.01       -0.07      1.35 o
  -9   2  12        0.56        1.34      1.15 o
  -8   2  12        6.14        7.98      1.28 o
  -7   2  12       17.30       21.08      1.33 o
  -6   2  12        2.33        1.63      0.86 o
  -5   2  12        1.04        1.15      0.72 o
  -4   2  12        0.24        1.83      0.80 o
  -3   2  12       75.54       83.02      1.74 o
  -2   2  12        1.67        3.48      0.96 o
  -1   2  12       10.43       11.88      1.13 o
   0   2  12        0.06        0.05      1.10 o
   1   2  12       12.01       12.69      1.12 o
   2   2  12        2.58        1.77      1.06 o
   3   2  12        2.77        4.19      1.14 o
 -11   3  12        4.56        4.80      1.45 o
 -10   3  12        1.52        2.64      1.29 o
  -9   3  12        0.85        2.39      1.10 o
  -8   3  12        4.71        4.30      1.04 o
  -7   3  12        0.14       -0.05      1.00 o
  -6   3  12        6.20        8.04      0.98 o
  -5   3  12        3.96        3.60      0.86 o
  -4   3  12        1.44        1.14      0.96 o
  -3   3  12       53.77       65.87      1.69 o
  -2   3  12        0.60       -0.05      0.98 o
  -1   3  12        0.43        0.73      1.14 o
   0   3  12        0.94       -0.05      1.06 o
   1   3  12        1.09        1.33      1.11 o
   2   3  12        2.72        1.90      1.20 o
 -10   4  12        0.77        3.34      1.27 o
  -9   4  12        0.23        0.26      1.28 o
  -8   4  12        0.81        0.86      1.05 o
  -7   4  12        3.79        3.08      0.95 o
  -6   4  12        0.31       -0.05      0.97 o
  -5   4  12        0.10        0.03      0.89 o
  -4   4  12        6.65        5.83      0.96 o
  -3   4  12        2.52        1.45      0.94 o
  -2   4  12        7.24        8.14      1.07 o
  -1   4  12        0.70        0.11      1.24 o
   0   4  12        0.62        1.91      1.40 o
   1   4  12        1.52        1.63      1.21 o
  -8   5  12        0.22       -0.07      1.32 o
  -7   5  12        5.86        3.96      1.20 o
  -6   5  12        0.32        0.15      1.24 o
  -5   5  12        0.09        1.64      1.05 o
  -4   5  12        0.23        0.85      1.21 o
  -3   5  12        9.20        8.95      1.14 o
  -2   5  12        3.01        2.49      1.32 o
  -1   5  12        0.59       -0.05      1.35 o
 -11   1  13        0.01       -0.09      1.73 o
 -10   1  13        0.01        0.70      1.58 o
  -9   1  13        2.00        1.53      1.27 o
  -8   1  13        0.28       -0.09      1.80 o
  -7   1  13       12.41       16.58      2.24 o
  -6   1  13        0.01       -0.05      1.07 o
  -5   1  13        6.48        5.02      0.89 o
  -4   1  13        7.78        8.16      1.02 o
  -3   1  13        5.66        7.61      1.07 o
  -2   1  13        3.83        3.20      0.96 o
  -1   1  13        1.19        2.11      0.92 o
   0   1  13        1.47        1.85      1.03 o
   1   1  13        0.76        1.13      1.18 o
 -10   2  13        1.05        2.44      1.33 o
  -9   2  13        2.57        1.53      1.26 o
  -8   2  13        8.21        9.67      1.35 o
  -7   2  13        4.57        2.39      1.27 o
  -6   2  13        7.93        8.22      1.04 o
  -5   2  13       35.74       37.82      1.21 o
  -4   2  13        9.50        8.71      1.13 o
  -3   2  13       20.16       22.83      1.31 o
  -2   2  13       10.63       13.77      1.23 o
  -1   2  13        1.07        1.91      1.03 o
   0   2  13        1.07        0.88      1.12 o
   1   2  13        5.84        7.81      1.20 o
  -9   3  13        0.10       -0.07      1.32 o
  -8   3  13        0.13        0.22      1.27 o
  -7   3  13       15.41       13.11      1.19 o
  -6   3  13        1.91        1.58      1.06 o
  -5   3  13        5.21        7.15      1.04 o
  -4   3  13        0.57        0.49      1.25 o
  -3   3  13        1.43        1.60      1.12 o
  -2   3  13        0.28        0.99      1.25 o
  -1   3  13        1.53        1.49      1.28 o
   0   3  13        3.49        3.36      1.24 o
  -8   4  13        0.02        0.94      1.32 o
  -7   4  13        0.03        1.21      1.46 o
  -6   4  13        0.38        0.81      1.09 o
  -5   4  13        1.18        0.78      1.13 o
  -4   4  13        0.23        1.45      1.33 o
  -3   4  13        0.09        0.19      1.23 o
  -2   4  13        0.96        0.11      1.39 o
  -9   0  14       33.96       46.68      3.37 o
  -8   0  14        1.98        3.99      2.47 o
  -7   0  14        0.88       -0.09      1.85 o
  -6   0  14        0.83        1.33      1.84 o
  -5   0  14        0.14        1.56      1.81 o
  -4   0  14        6.46        7.93      1.62 o
  -3   0  14        7.72        8.70      1.50 o
  -2   0  14        0.52        0.60      1.54 o
  -1   0  14        5.33        5.23      1.62 o
  -9   1  14        0.02        1.19      1.57 o
  -8   1  14        2.65        1.39      1.54 o
  -7   1  14        3.08        2.82      1.34 o
  -6   1  14        0.04        0.69      1.60 o
  -5   1  14       12.32       11.20      1.35 o
  -4   1  14        0.22        0.08      1.25 o
  -3   1  14        5.13        3.78      1.06 o
  -2   1  14        1.73        2.50      1.18 o
  -1   1  14        0.22        1.48      1.23 o
  -8   2  14        0.02       -0.07      1.40 o
  -7   2  14        0.01        0.16      1.16 o
  -6   2  14        0.57       -0.08      1.51 o
  -5   2  14       37.34       42.16      1.89 o
  -4   2  14        2.32        2.49      1.45 o
  -3   2  14       10.43       12.95      1.22 o
  -2   2  14        0.91        1.12      1.22 o
  -6   3  14        2.51        4.63      1.34 o
  -5   3  14        0.04        0.27      1.34 o
  -4   3  14       20.82       23.26      1.77 o
 
